# Supplementary material for: Associations between genetically determined dietary factors and risk of autism spectrum disorder: a Mendelian randomization study
Source: Front Nutr. 2024 Mar 1;11:1210855. doi: 10.3389/fnut.2024.1210855 (PMC10940521; doi:10.3389/fnut.2024.1210855)
Supplement: Supplementary file 1 [file Data_Sheet_1.ZIP]

Archive with 19 entries (18 files):
- Basic information of SNPs/
- Basic information of SNPs/Alcohol_intake_frequency.csv
- Basic information of SNPs/Beef_intake.csv
- Basic information of SNPs/Bread_intake.csv
- Basic information of SNPs/Cereal_intake.csv
- Basic information of SNPs/Cheese_intake.csv
- Basic information of SNPs/Coffee_intake.csv
- Basic information of SNPs/Cooked_vegetable_intake.csv
- Basic information of SNPs/Dried_fruit_intake.csv
- Basic information of SNPs/Fresh_fruit_intake.csv
- Basic information of SNPs/Lambmutton_intake.csv
- Basic information of SNPs/Non_oily_fish_intake.csv
- Basic information of SNPs/Oily_fish_intake.csv
- Basic information of SNPs/Pork_intake.csv
- Basic information of SNPs/Poultry_intake.csv
- Basic information of SNPs/Processed_meat_intake.csv
- Basic information of SNPs/Saladraw_vegetable_intake.csv
- Basic information of SNPs/Tea_intake.csv
- Basic information of SNPs/Water_intake.csv
