# Supplementary material for: Associations between genetically determined dietary factors and risk of autism spectrum disorder: a Mendelian randomization study
Source: Front Nutr. 2024 Mar 1;11:1210855. doi: 10.3389/fnut.2024.1210855 (PMC10940521; doi:10.3389/fnut.2024.1210855)
Supplement: Supplementary file 1 [file Data_Sheet_1.ZIP › Basic information of SNPs/Alcohol_intake_frequency.csv]

SNP	effect_allele.exposure	other_allele.exposure	effect_allele.outcome	other_allele.outcome	beta.exposure	beta.outcome	eaf.exposure	eaf.outcome	remove	palindromic	ambiguous	id.outcome	chr	pos	se.outcome	samplesize.outcome	pval.outcome	outcome	originalname.outcome	outcome.deprecated	mr_keep.outcome	data_source.outcome	X	pval.exposure	chr.exposure	pos.exposure	se.exposure	samplesize.exposure	id.exposure	exposure	mr_keep.exposure	pval_origin.exposure	data_source.exposure	action	mr_keep
rs10188314	T	C	T	C	-0.0197869	-0.0408949	0.470852	NA	FALSE	FALSE	FALSE	ieu-a-1185	2	215402926	0.0139	46351	0.00318302	Autism Spectrum Disorder || id:ieu-a-1185	Autism Spectrum Disorder	Autism Spectrum Disorder || ||	TRUE	igd	11	7.20E-11	2	215402926	0.00303605	462346	ukb-b-5779	Alcohol intake frequency. || id:ukb-b-5779	TRUE	reported	igd	2	TRUE
rs10792669	G	A	G	A	0.0174322	-0.00840458	0.505254	NA	FALSE	FALSE	FALSE	ieu-a-1185	11	82688356	0.0138	46351	0.5448	Autism Spectrum Disorder || id:ieu-a-1185	Autism Spectrum Disorder	Autism Spectrum Disorder || ||	TRUE	igd	58	9.90E-09	11	82688356	0.00304065	462346	ukb-b-5779	Alcohol intake frequency. || id:ukb-b-5779	TRUE	reported	igd	2	TRUE
rs11039429	T	C	T	C	-0.0235595	0.0030952	0.454624	NA	FALSE	FALSE	FALSE	ieu-a-1185	11	47867059	0.0138	46351	0.8208	Autism Spectrum Disorder || id:ieu-a-1185	Autism Spectrum Disorder	Autism Spectrum Disorder || ||	TRUE	igd	61	8.70E-15	11	47867059	0.00303737	462346	ukb-b-5779	Alcohol intake frequency. || id:ukb-b-5779	TRUE	reported	igd	2	TRUE
rs11223617	A	G	A	G	0.0250908	0.00600195	0.206155	NA	FALSE	FALSE	FALSE	ieu-a-1185	11	133780757	0.017	46351	0.7219	Autism Spectrum Disorder || id:ieu-a-1185	Autism Spectrum Disorder	Autism Spectrum Disorder || ||	TRUE	igd	59	2.30E-11	11	133780757	0.00375381	462346	ukb-b-5779	Alcohol intake frequency. || id:ukb-b-5779	TRUE	reported	igd	2	TRUE
rs11750777	A	G	A	G	-0.020493	0.00390238	0.209454	NA	FALSE	FALSE	FALSE	ieu-a-1185	5	166830787	0.0181	46351	0.8306	Autism Spectrum Disorder || id:ieu-a-1185	Autism Spectrum Disorder	Autism Spectrum Disorder || ||	TRUE	igd	35	3.80E-08	5	166830787	0.00372613	462346	ukb-b-5779	Alcohol intake frequency. || id:ukb-b-5779	TRUE	reported	igd	2	TRUE
rs11940694	G	A	G	A	-0.0437138	-0.0166998	0.604193	NA	FALSE	FALSE	FALSE	ieu-a-1185	4	39414993	0.014	46351	0.2324	Autism Spectrum Disorder || id:ieu-a-1185	Autism Spectrum Disorder	Autism Spectrum Disorder || ||	TRUE	igd	26	1.00E-44	4	39414993	0.00311609	462346	ukb-b-5779	Alcohol intake frequency. || id:ukb-b-5779	TRUE	reported	igd	2	TRUE
rs1228589	A	G	A	G	0.0210699	0.0483996	0.246133	NA	FALSE	FALSE	FALSE	ieu-a-1185	3	131634826	0.0162	46351	0.00284898	Autism Spectrum Disorder || id:ieu-a-1185	Autism Spectrum Disorder	Autism Spectrum Disorder || ||	TRUE	igd	23	2.30E-09	3	131634826	0.00352806	462346	ukb-b-5779	Alcohol intake frequency. || id:ukb-b-5779	TRUE	reported	igd	2	TRUE
rs1229984	C	T	C	T	-0.261708	0.0131967	0.97277	NA	FALSE	FALSE	FALSE	ieu-a-1185	4	100239319	0.0441	46351	0.7647	Autism Spectrum Disorder || id:ieu-a-1185	Autism Spectrum Disorder	Autism Spectrum Disorder || ||	TRUE	igd	28	1.40E-178	4	100239319	0.00918496	462346	ukb-b-5779	Alcohol intake frequency. || id:ukb-b-5779	TRUE	reported	igd	2	TRUE
rs12312693	C	T	C	T	-0.0176811	-0.0030952	0.451772	NA	FALSE	FALSE	FALSE	ieu-a-1185	12	57511734	0.0139	46351	0.8247	Autism Spectrum Disorder || id:ieu-a-1185	Autism Spectrum Disorder	Autism Spectrum Disorder || ||	TRUE	igd	63	6.80E-09	12	57511734	0.00305026	462346	ukb-b-5779	Alcohol intake frequency. || id:ukb-b-5779	TRUE	reported	igd	2	TRUE
rs13102973	C	T	C	T	-0.0194072	-0.0400953	0.61881	NA	FALSE	FALSE	FALSE	ieu-a-1185	4	135900688	0.0143	46351	0.00501903	Autism Spectrum Disorder || id:ieu-a-1185	Autism Spectrum Disorder	Autism Spectrum Disorder || ||	TRUE	igd	29	4.90E-10	4	135900688	0.00311875	462346	ukb-b-5779	Alcohol intake frequency. || id:ukb-b-5779	TRUE	reported	igd	2	TRUE
rs13178443	T	C	T	C	-0.0186516	0.00079968	0.276349	NA	FALSE	FALSE	FALSE	ieu-a-1185	5	145615275	0.0158	46351	0.9591	Autism Spectrum Disorder || id:ieu-a-1185	Autism Spectrum Disorder	Autism Spectrum Disorder || ||	TRUE	igd	34	3.80E-08	5	145615275	0.00338983	462346	ukb-b-5779	Alcohol intake frequency. || id:ukb-b-5779	TRUE	reported	igd	2	TRUE
rs13390019	C	T	C	T	0.0296116	-0.0158044	0.134041	NA	FALSE	FALSE	FALSE	ieu-a-1185	2	97797680	0.022	46351	0.4727	Autism Spectrum Disorder || id:ieu-a-1185	Autism Spectrum Disorder	Autism Spectrum Disorder || ||	TRUE	igd	10	4.30E-11	2	97797680	0.00449182	462346	ukb-b-5779	Alcohol intake frequency. || id:ukb-b-5779	TRUE	reported	igd	2	TRUE
rs1421085	C	T	C	T	0.0199392	-0.00430074	0.403447	NA	FALSE	FALSE	FALSE	ieu-a-1185	16	53800954	0.014	46351	0.759	Autism Spectrum Disorder || id:ieu-a-1185	Autism Spectrum Disorder	Autism Spectrum Disorder || ||	TRUE	igd	77	1.00E-10	16	53800954	0.00308481	462346	ukb-b-5779	Alcohol intake frequency. || id:ukb-b-5779	TRUE	reported	igd	2	TRUE
rs1515591	G	T	G	T	0.0182303	-0.0252973	0.383186	NA	FALSE	FALSE	FALSE	ieu-a-1185	3	174213976	0.0142	46351	0.0740798	Autism Spectrum Disorder || id:ieu-a-1185	Autism Spectrum Disorder	Autism Spectrum Disorder || ||	TRUE	igd	22	4.90E-09	3	174213976	0.00311635	462346	ukb-b-5779	Alcohol intake frequency. || id:ukb-b-5779	TRUE	reported	igd	2	TRUE
rs1666658	C	T	C	T	0.0179674	-0.0166998	0.392206	NA	FALSE	FALSE	FALSE	ieu-a-1185	11	121801129	0.0143	46351	0.2408	Autism Spectrum Disorder || id:ieu-a-1185	Autism Spectrum Disorder	Autism Spectrum Disorder || ||	TRUE	igd	62	6.70E-09	11	121801129	0.00309866	462346	ukb-b-5779	Alcohol intake frequency. || id:ukb-b-5779	TRUE	reported	igd	2	TRUE
rs17690703	T	C	T	C	0.0250342	0.0524027	0.262687	NA	FALSE	FALSE	FALSE	ieu-a-1185	17	43925297	0.0162	46351	0.001222	Autism Spectrum Disorder || id:ieu-a-1185	Autism Spectrum Disorder	Autism Spectrum Disorder || ||	TRUE	igd	86	2.90E-13	17	43925297	0.00343021	462346	ukb-b-5779	Alcohol intake frequency. || id:ukb-b-5779	TRUE	reported	igd	2	TRUE
rs186347	T	G	T	G	0.0179489	0.00430074	0.463343	NA	FALSE	FALSE	FALSE	ieu-a-1185	14	59072226	0.014	46351	0.7601	Autism Spectrum Disorder || id:ieu-a-1185	Autism Spectrum Disorder	Autism Spectrum Disorder || ||	TRUE	igd	71	4.00E-09	14	59072226	0.00305071	462346	ukb-b-5779	Alcohol intake frequency. || id:ukb-b-5779	TRUE	reported	igd	2	TRUE
rs1893659	A	C	A	C	-0.029326	0.0197046	0.459939	NA	FALSE	FALSE	FALSE	ieu-a-1185	18	21080859	0.014	46351	0.161	Autism Spectrum Disorder || id:ieu-a-1185	Autism Spectrum Disorder	Autism Spectrum Disorder || ||	TRUE	igd	88	7.60E-22	18	21080859	0.00305313	462346	ukb-b-5779	Alcohol intake frequency. || id:ukb-b-5779	TRUE	reported	igd	2	TRUE
rs1937522	G	A	G	A	0.0168979	-0.00560427	0.528054	NA	FALSE	FALSE	FALSE	ieu-a-1185	13	68080817	0.0139	46351	0.6849	Autism Spectrum Disorder || id:ieu-a-1185	Autism Spectrum Disorder	Autism Spectrum Disorder || ||	TRUE	igd	68	2.50E-08	13	68080817	0.00303207	462346	ukb-b-5779	Alcohol intake frequency. || id:ukb-b-5779	TRUE	reported	igd	2	TRUE
rs1991083	T	C	T	C	-0.0223925	0.00909848	0.679886	NA	FALSE	FALSE	FALSE	ieu-a-1185	2	23887437	0.0148	46351	0.541101	Autism Spectrum Disorder || id:ieu-a-1185	Autism Spectrum Disorder	Autism Spectrum Disorder || ||	TRUE	igd	15	6.30E-12	2	23887437	0.00325813	462346	ukb-b-5779	Alcohol intake frequency. || id:ukb-b-5779	TRUE	reported	igd	2	TRUE
rs2159935	A	G	A	G	-0.0185742	-0.00969686	0.490369	NA	FALSE	FALSE	FALSE	ieu-a-1185	4	55521017	0.0138	46351	0.482	Autism Spectrum Disorder || id:ieu-a-1185	Autism Spectrum Disorder	Autism Spectrum Disorder || ||	TRUE	igd	32	8.30E-10	4	55521017	0.00302582	462346	ukb-b-5779	Alcohol intake frequency. || id:ukb-b-5779	TRUE	reported	igd	2	TRUE
rs2160935	T	C	T	C	-0.018718	-0.0211011	0.604293	NA	FALSE	FALSE	FALSE	ieu-a-1185	8	30840651	0.0142	46351	0.1353	Autism Spectrum Disorder || id:ieu-a-1185	Autism Spectrum Disorder	Autism Spectrum Disorder || ||	TRUE	igd	49	1.40E-09	8	30840651	0.00309117	462346	ukb-b-5779	Alcohol intake frequency. || id:ukb-b-5779	TRUE	reported	igd	2	TRUE
rs2244598	C	T	C	T	-0.018378	0.019295	0.605114	NA	FALSE	FALSE	FALSE	ieu-a-1185	1	216681000	0.0169	46351	0.2535	Autism Spectrum Disorder || id:ieu-a-1185	Autism Spectrum Disorder	Autism Spectrum Disorder || ||	TRUE	igd	4	3.80E-09	1	216681000	0.00311907	462346	ukb-b-5779	Alcohol intake frequency. || id:ukb-b-5779	TRUE	reported	igd	2	TRUE
rs2411453	G	T	G	T	-0.0350793	-0.0139029	0.597353	NA	FALSE	FALSE	FALSE	ieu-a-1185	16	28632021	0.0141	46351	0.3237	Autism Spectrum Disorder || id:ieu-a-1185	Autism Spectrum Disorder	Autism Spectrum Disorder || ||	TRUE	igd	80	7.30E-30	16	28632021	0.00309039	462346	ukb-b-5779	Alcohol intake frequency. || id:ukb-b-5779	TRUE	reported	igd	2	TRUE
rs2535911	T	C	T	C	-0.0188476	0.0400953	0.354749	NA	FALSE	FALSE	FALSE	ieu-a-1185	14	73523162	0.0141	46351	0.00454601	Autism Spectrum Disorder || id:ieu-a-1185	Autism Spectrum Disorder	Autism Spectrum Disorder || ||	TRUE	igd	70	2.70E-09	14	73523162	0.00316849	462346	ukb-b-5779	Alcohol intake frequency. || id:ukb-b-5779	TRUE	reported	igd	2	TRUE
rs2622167	A	G	A	G	-0.0191155	-0.0122953	0.428653	NA	FALSE	FALSE	FALSE	ieu-a-1185	7	153486704	0.0143	46351	0.3906	Autism Spectrum Disorder || id:ieu-a-1185	Autism Spectrum Disorder	Autism Spectrum Disorder || ||	TRUE	igd	44	4.60E-10	7	153486704	0.0030674	462346	ukb-b-5779	Alcohol intake frequency. || id:ukb-b-5779	TRUE	reported	igd	2	TRUE
rs262240	T	C	T	C	-0.017207	-0.0197028	0.468553	NA	FALSE	FALSE	FALSE	ieu-a-1185	3	68408109	0.0139	46351	0.1565	Autism Spectrum Disorder || id:ieu-a-1185	Autism Spectrum Disorder	Autism Spectrum Disorder || ||	TRUE	igd	19	1.40E-08	3	68408109	0.00303483	462346	ukb-b-5779	Alcohol intake frequency. || id:ukb-b-5779	TRUE	reported	igd	2	TRUE
rs2717063	A	C	A	C	-0.0203704	-0.00210221	0.585731	NA	FALSE	FALSE	FALSE	ieu-a-1185	2	58110969	0.0141	46351	0.8821	Autism Spectrum Disorder || id:ieu-a-1185	Autism Spectrum Disorder	Autism Spectrum Disorder || ||	TRUE	igd	7	4.00E-11	2	58110969	0.00308457	462346	ukb-b-5779	Alcohol intake frequency. || id:ukb-b-5779	TRUE	reported	igd	2	TRUE
rs28622224	T	C	T	C	-0.0186203	-0.0212032	0.280364	NA	FALSE	FALSE	FALSE	ieu-a-1185	4	55088093	0.0155	46351	0.1706	Autism Spectrum Disorder || id:ieu-a-1185	Autism Spectrum Disorder	Autism Spectrum Disorder || ||	TRUE	igd	24	3.20E-08	4	55088093	0.00336834	462346	ukb-b-5779	Alcohol intake frequency. || id:ukb-b-5779	TRUE	reported	igd	2	TRUE
rs28768122	C	T	C	T	0.0207	0	0.759525	NA	FALSE	FALSE	FALSE	ieu-a-1185	12	123885974	0.0163	46351	0.9983	Autism Spectrum Disorder || id:ieu-a-1185	Autism Spectrum Disorder	Autism Spectrum Disorder || ||	TRUE	igd	65	5.60E-09	12	123885974	0.00355204	462346	ukb-b-5779	Alcohol intake frequency. || id:ukb-b-5779	TRUE	reported	igd	2	TRUE
rs28787109	A	G	A	G	0.0178107	0.0165031	0.40423	NA	FALSE	FALSE	FALSE	ieu-a-1185	1	51218695	0.0141	46351	0.2407	Autism Spectrum Disorder || id:ieu-a-1185	Autism Spectrum Disorder	Autism Spectrum Disorder || ||	TRUE	igd	3	7.70E-09	1	51218695	0.00308461	462346	ukb-b-5779	Alcohol intake frequency. || id:ukb-b-5779	TRUE	reported	igd	2	TRUE
rs2924321	A	G	A	G	-0.0195131	-0.00270365	0.539592	NA	FALSE	FALSE	FALSE	ieu-a-1185	18	53125435	0.0141	46351	0.8478	Autism Spectrum Disorder || id:ieu-a-1185	Autism Spectrum Disorder	Autism Spectrum Disorder || ||	TRUE	igd	93	1.60E-10	18	53125435	0.00305022	462346	ukb-b-5779	Alcohol intake frequency. || id:ukb-b-5779	TRUE	reported	igd	2	TRUE
rs34631026	T	C	T	C	-0.0169128	0.0028958	0.446061	NA	FALSE	FALSE	FALSE	ieu-a-1185	16	6172126	0.014	46351	0.8339	Autism Spectrum Disorder || id:ieu-a-1185	Autism Spectrum Disorder	Autism Spectrum Disorder || ||	TRUE	igd	74	2.90E-08	16	6172126	0.00304832	462346	ukb-b-5779	Alcohol intake frequency. || id:ukb-b-5779	TRUE	reported	igd	2	TRUE
rs34811474	A	G	A	G	-0.0201809	0.0407964	0.230728	NA	FALSE	FALSE	FALSE	ieu-a-1185	4	25408838	0.0167	46351	0.0143999	Autism Spectrum Disorder || id:ieu-a-1185	Autism Spectrum Disorder	Autism Spectrum Disorder || ||	TRUE	igd	31	1.90E-08	4	25408838	0.00359305	462346	ukb-b-5779	Alcohol intake frequency. || id:ukb-b-5779	TRUE	reported	igd	2	TRUE
rs35105141	T	C	T	C	0.026345	-0.0202027	0.401541	NA	FALSE	FALSE	FALSE	ieu-a-1185	16	30057148	0.0142	46351	0.1532	Autism Spectrum Disorder || id:ieu-a-1185	Autism Spectrum Disorder	Autism Spectrum Disorder || ||	TRUE	igd	76	1.40E-17	16	30057148	0.00308788	462346	ukb-b-5779	Alcohol intake frequency. || id:ukb-b-5779	TRUE	reported	igd	2	TRUE
rs4242715	A	G	A	G	-0.0186543	-0.0140989	0.680585	NA	FALSE	FALSE	FALSE	ieu-a-1185	10	133986135	0.0159	46351	0.3743	Autism Spectrum Disorder || id:ieu-a-1185	Autism Spectrum Disorder	Autism Spectrum Disorder || ||	TRUE	igd	57	9.30E-09	10	133986135	0.00324831	462346	ukb-b-5779	Alcohol intake frequency. || id:ukb-b-5779	TRUE	reported	igd	2	TRUE
rs4417025	A	G	A	G	-0.0188379	0.00760104	0.361153	NA	FALSE	FALSE	FALSE	ieu-a-1185	1	35363679	0.0148	46351	0.606001	Autism Spectrum Disorder || id:ieu-a-1185	Autism Spectrum Disorder	Autism Spectrum Disorder || ||	TRUE	igd	5	2.70E-09	1	35363679	0.00316516	462346	ukb-b-5779	Alcohol intake frequency. || id:ukb-b-5779	TRUE	reported	igd	2	TRUE
rs4503294	T	C	T	C	0.0181476	0.0281987	0.565333	NA	FALSE	FALSE	FALSE	ieu-a-1185	1	940096	0.0146	46351	0.0536402	Autism Spectrum Disorder || id:ieu-a-1185	Autism Spectrum Disorder	Autism Spectrum Disorder || ||	TRUE	igd	2	3.40E-09	1	940096	0.00307049	462346	ukb-b-5779	Alcohol intake frequency. || id:ukb-b-5779	TRUE	reported	igd	2	TRUE
rs461599	C	A	C	A	-0.0191888	-0.0314987	0.462259	NA	FALSE	FALSE	FALSE	ieu-a-1185	5	144136931	0.0138	46351	0.0227599	Autism Spectrum Disorder || id:ieu-a-1185	Autism Spectrum Disorder	Autism Spectrum Disorder || ||	TRUE	igd	37	2.70E-10	5	144136931	0.00303977	462346	ukb-b-5779	Alcohol intake frequency. || id:ukb-b-5779	TRUE	reported	igd	2	TRUE
rs4726481	T	G	T	G	0.0217614	0.0170046	0.400576	NA	FALSE	FALSE	FALSE	ieu-a-1185	7	141668403	0.0146	46351	0.2452	Autism Spectrum Disorder || id:ieu-a-1185	Autism Spectrum Disorder	Autism Spectrum Disorder || ||	TRUE	igd	47	2.30E-12	7	141668403	0.00310188	462346	ukb-b-5779	Alcohol intake frequency. || id:ukb-b-5779	TRUE	reported	igd	2	TRUE
rs473098	T	C	T	C	-0.0217406	0.0190965	0.557689	NA	FALSE	FALSE	FALSE	ieu-a-1185	2	45139779	0.014	46351	0.1722	Autism Spectrum Disorder || id:ieu-a-1185	Autism Spectrum Disorder	Autism Spectrum Disorder || ||	TRUE	igd	16	9.10E-13	2	45139779	0.00304345	462346	ukb-b-5779	Alcohol intake frequency. || id:ukb-b-5779	TRUE	reported	igd	2	TRUE
rs489062	A	G	A	G	0.0166498	-0.0144032	0.437454	NA	FALSE	FALSE	FALSE	ieu-a-1185	10	99715744	0.0139	46351	0.3001	Autism Spectrum Disorder || id:ieu-a-1185	Autism Spectrum Disorder	Autism Spectrum Disorder || ||	TRUE	igd	54	4.90E-08	10	99715744	0.00305291	462346	ukb-b-5779	Alcohol intake frequency. || id:ukb-b-5779	TRUE	reported	igd	2	TRUE
rs4940926	C	T	C	T	-0.0191003	-0.00259663	0.735045	NA	FALSE	FALSE	FALSE	ieu-a-1185	18	57732418	0.0155	46351	0.8677	Autism Spectrum Disorder || id:ieu-a-1185	Autism Spectrum Disorder	Autism Spectrum Disorder || ||	TRUE	igd	94	2.80E-08	18	57732418	0.00344068	462346	ukb-b-5779	Alcohol intake frequency. || id:ukb-b-5779	TRUE	reported	igd	2	TRUE
rs4968391	T	G	T	G	-0.0192695	0.00679685	0.674892	NA	FALSE	FALSE	FALSE	ieu-a-1185	17	57780943	0.0146	46351	0.640801	Autism Spectrum Disorder || id:ieu-a-1185	Autism Spectrum Disorder	Autism Spectrum Disorder || ||	TRUE	igd	84	2.30E-09	17	57780943	0.0032265	462346	ukb-b-5779	Alcohol intake frequency. || id:ukb-b-5779	TRUE	reported	igd	2	TRUE
rs5022348	T	C	T	C	0.0202641	-0.00040008	0.40703	NA	FALSE	FALSE	FALSE	ieu-a-1185	18	22639237	0.014	46351	0.9785	Autism Spectrum Disorder || id:ieu-a-1185	Autism Spectrum Disorder	Autism Spectrum Disorder || ||	TRUE	igd	89	1.40E-08	18	22639237	0.00357005	462346	ukb-b-5779	Alcohol intake frequency. || id:ukb-b-5779	TRUE	reported	igd	2	TRUE
rs58905411	A	G	A	G	-0.0266343	-0.00950503	0.410052	NA	FALSE	FALSE	FALSE	ieu-a-1185	12	54623132	0.0142	46351	0.5048	Autism Spectrum Disorder || id:ieu-a-1185	Autism Spectrum Disorder	Autism Spectrum Disorder || ||	TRUE	igd	67	5.10E-18	12	54623132	0.00307848	462346	ukb-b-5779	Alcohol intake frequency. || id:ukb-b-5779	TRUE	reported	igd	2	TRUE
rs6030200	A	G	A	G	-0.019529	-0.0255024	0.31415	NA	FALSE	FALSE	FALSE	ieu-a-1185	20	35554361	0.0149	46351	0.0877991	Autism Spectrum Disorder || id:ieu-a-1185	Autism Spectrum Disorder	Autism Spectrum Disorder || ||	TRUE	igd	96	2.40E-09	20	35554361	0.00327075	462346	ukb-b-5779	Alcohol intake frequency. || id:ukb-b-5779	TRUE	reported	igd	2	TRUE
rs61873510	T	G	T	G	0.0203737	0.00410158	0.32785	NA	FALSE	FALSE	FALSE	ieu-a-1185	10	102626510	0.0153	46351	0.788301	Autism Spectrum Disorder || id:ieu-a-1185	Autism Spectrum Disorder	Autism Spectrum Disorder || ||	TRUE	igd	56	6.90E-10	10	102626510	0.00330311	462346	ukb-b-5779	Alcohol intake frequency. || id:ukb-b-5779	TRUE	reported	igd	2	TRUE
rs62339673	A	C	A	C	0.0182943	-0.00969686	0.626705	NA	FALSE	FALSE	FALSE	ieu-a-1185	4	184828533	0.015	46351	0.5193	Autism Spectrum Disorder || id:ieu-a-1185	Autism Spectrum Disorder	Autism Spectrum Disorder || ||	TRUE	igd	30	6.60E-09	4	184828533	0.00315406	462346	ukb-b-5779	Alcohol intake frequency. || id:ukb-b-5779	TRUE	reported	igd	2	TRUE
rs62466318	T	C	T	C	-0.0254919	-0.0175023	0.202827	NA	FALSE	FALSE	FALSE	ieu-a-1185	7	73042085	0.0174	46351	0.3152	Autism Spectrum Disorder || id:ieu-a-1185	Autism Spectrum Disorder	Autism Spectrum Disorder || ||	TRUE	igd	43	1.40E-11	7	73042085	0.0037742	462346	ukb-b-5779	Alcohol intake frequency. || id:ukb-b-5779	TRUE	reported	igd	2	TRUE
rs650558	T	C	T	C	0.0207362	-0.0104039	0.247918	NA	FALSE	FALSE	FALSE	ieu-a-1185	17	40721042	0.0162	46351	0.5194	Autism Spectrum Disorder || id:ieu-a-1185	Autism Spectrum Disorder	Autism Spectrum Disorder || ||	TRUE	igd	87	3.40E-09	17	40721042	0.0035079	462346	ukb-b-5779	Alcohol intake frequency. || id:ukb-b-5779	TRUE	reported	igd	2	TRUE
rs6727281	T	C	T	C	-0.024322	-0.0116982	0.184023	NA	FALSE	FALSE	FALSE	ieu-a-1185	2	65558588	0.0174	46351	0.5013	Autism Spectrum Disorder || id:ieu-a-1185	Autism Spectrum Disorder	Autism Spectrum Disorder || ||	TRUE	igd	8	5.50E-10	2	65558588	0.00391964	462346	ukb-b-5779	Alcohol intake frequency. || id:ukb-b-5779	TRUE	reported	igd	2	TRUE
rs6943160	C	T	C	T	0.020627	-0.0305001	0.208646	NA	FALSE	FALSE	FALSE	ieu-a-1185	7	99872071	0.0172	46351	0.0764205	Autism Spectrum Disorder || id:ieu-a-1185	Autism Spectrum Disorder	Autism Spectrum Disorder || ||	TRUE	igd	46	3.10E-08	7	99872071	0.00372774	462346	ukb-b-5779	Alcohol intake frequency. || id:ukb-b-5779	TRUE	reported	igd	2	TRUE
rs72787062	A	G	A	G	-0.0281947	0.0101978	0.162767	NA	FALSE	FALSE	FALSE	ieu-a-1185	16	72105844	0.0191	46351	0.5944	Autism Spectrum Disorder || id:ieu-a-1185	Autism Spectrum Disorder	Autism Spectrum Disorder || ||	TRUE	igd	75	6.40E-12	16	72105844	0.00410324	462346	ukb-b-5779	Alcohol intake frequency. || id:ukb-b-5779	TRUE	reported	igd	2	TRUE
rs7302200	A	G	A	G	-0.0184222	0.0142973	0.339998	NA	FALSE	FALSE	FALSE	ieu-a-1185	12	56449435	0.0148	46351	0.3348	Autism Spectrum Disorder || id:ieu-a-1185	Autism Spectrum Disorder	Autism Spectrum Disorder || ||	TRUE	igd	64	8.40E-09	12	56449435	0.00319841	462346	ukb-b-5779	Alcohol intake frequency. || id:ukb-b-5779	TRUE	reported	igd	2	TRUE
rs73050128	A	C	A	C	-0.0260048	-0.0331949	0.164488	NA	FALSE	FALSE	FALSE	ieu-a-1185	7	1961882	0.0181	46351	0.0668498	Autism Spectrum Disorder || id:ieu-a-1185	Autism Spectrum Disorder	Autism Spectrum Disorder || ||	TRUE	igd	45	2.10E-10	7	1961882	0.00409088	462346	ukb-b-5779	Alcohol intake frequency. || id:ukb-b-5779	TRUE	reported	igd	2	TRUE
rs7330939	T	C	T	C	-0.0213301	0.00999983	0.720352	NA	FALSE	FALSE	FALSE	ieu-a-1185	13	49971400	0.0154	46351	0.516901	Autism Spectrum Disorder || id:ieu-a-1185	Autism Spectrum Disorder	Autism Spectrum Disorder || ||	TRUE	igd	69	3.70E-10	13	49971400	0.0034046	462346	ukb-b-5779	Alcohol intake frequency. || id:ukb-b-5779	TRUE	reported	igd	2	TRUE
rs7514579	C	A	C	A	0.0196672	-0.00870203	0.232457	NA	FALSE	FALSE	FALSE	ieu-a-1185	1	94051350	0.0165	46351	0.599799	Autism Spectrum Disorder || id:ieu-a-1185	Autism Spectrum Disorder	Autism Spectrum Disorder || ||	TRUE	igd	6	4.60E-08	1	94051350	0.00359788	462346	ukb-b-5779	Alcohol intake frequency. || id:ukb-b-5779	TRUE	reported	igd	2	TRUE
rs7610856	A	C	A	C	-0.023864	-0.0370998	0.429053	NA	FALSE	FALSE	FALSE	ieu-a-1185	3	71579022	0.0141	46351	0.00858895	Autism Spectrum Disorder || id:ieu-a-1185	Autism Spectrum Disorder	Autism Spectrum Disorder || ||	TRUE	igd	21	7.70E-15	3	71579022	0.00307022	462346	ukb-b-5779	Alcohol intake frequency. || id:ukb-b-5779	TRUE	reported	igd	2	TRUE
rs8043563	C	G	C	G	0.0233654	-0.00270365	0.737192	NA	FALSE	TRUE	TRUE	ieu-a-1185	16	19982353	0.0164	46351	0.87	Autism Spectrum Disorder || id:ieu-a-1185	Autism Spectrum Disorder	Autism Spectrum Disorder || ||	TRUE	igd	79	1.70E-11	16	19982353	0.00347125	462346	ukb-b-5779	Alcohol intake frequency. || id:ukb-b-5779	TRUE	reported	igd	2	FALSE
rs838145	A	G	A	G	0.0219548	-0.0154995	0.542982	NA	FALSE	FALSE	FALSE	ieu-a-1185	19	49248730	0.0142	46351	0.2765	Autism Spectrum Disorder || id:ieu-a-1185	Autism Spectrum Disorder	Autism Spectrum Disorder || ||	TRUE	igd	95	6.70E-13	19	49248730	0.00305549	462346	ukb-b-5779	Alcohol intake frequency. || id:ukb-b-5779	TRUE	reported	igd	2	TRUE
rs8614	A	C	A	C	0.0247806	-0.0138049	0.182509	NA	FALSE	FALSE	FALSE	ieu-a-1185	17	27588806	0.0184	46351	0.4525	Autism Spectrum Disorder || id:ieu-a-1185	Autism Spectrum Disorder	Autism Spectrum Disorder || ||	TRUE	igd	83	2.70E-10	17	27588806	0.00392537	462346	ukb-b-5779	Alcohol intake frequency. || id:ukb-b-5779	TRUE	reported	igd	2	TRUE
rs9349379	G	A	G	A	-0.0193455	-0.0273038	0.405493	NA	FALSE	FALSE	FALSE	ieu-a-1185	6	12903957	0.014	46351	0.0518896	Autism Spectrum Disorder || id:ieu-a-1185	Autism Spectrum Disorder	Autism Spectrum Disorder || ||	TRUE	igd	40	3.50E-10	6	12903957	0.00308215	462346	ukb-b-5779	Alcohol intake frequency. || id:ukb-b-5779	TRUE	reported	igd	2	TRUE
rs9372625	A	G	A	G	-0.0255579	0.0298015	0.381706	NA	FALSE	FALSE	FALSE	ieu-a-1185	6	98344031	0.0145	46351	0.0403896	Autism Spectrum Disorder || id:ieu-a-1185	Autism Spectrum Disorder	Autism Spectrum Disorder || ||	TRUE	igd	42	2.90E-16	6	98344031	0.00312467	462346	ukb-b-5779	Alcohol intake frequency. || id:ukb-b-5779	TRUE	reported	igd	2	TRUE
rs9403297	A	G	A	G	0.0188234	0.0154008	0.372967	NA	FALSE	FALSE	FALSE	ieu-a-1185	6	141705482	0.0144	46351	0.2833	Autism Spectrum Disorder || id:ieu-a-1185	Autism Spectrum Disorder	Autism Spectrum Disorder || ||	TRUE	igd	39	1.80E-09	6	141705482	0.00313037	462346	ukb-b-5779	Alcohol intake frequency. || id:ukb-b-5779	TRUE	reported	igd	2	TRUE
rs9648478	A	G	A	G	0.0168603	0.0148985	0.510245	NA	FALSE	FALSE	FALSE	ieu-a-1185	7	39325802	0.0138	46351	0.2818	Autism Spectrum Disorder || id:ieu-a-1185	Autism Spectrum Disorder	Autism Spectrum Disorder || ||	TRUE	igd	48	2.60E-08	7	39325802	0.00302891	462346	ukb-b-5779	Alcohol intake frequency. || id:ukb-b-5779	TRUE	reported	igd	2	TRUE
rs9814516	T	G	T	G	-0.0251117	0.0101978	0.237423	NA	FALSE	FALSE	FALSE	ieu-a-1185	3	85407980	0.0162	46351	0.5305	Autism Spectrum Disorder || id:ieu-a-1185	Autism Spectrum Disorder	Autism Spectrum Disorder || ||	TRUE	igd	20	1.60E-12	3	85407980	0.00355589	462346	ukb-b-5779	Alcohol intake frequency. || id:ukb-b-5779	TRUE	reported	igd	2	TRUE
rs9829192	T	G	T	G	0.0169324	-0.0377953	0.435133	NA	FALSE	FALSE	FALSE	ieu-a-1185	3	38569463	0.0141	46351	0.00743498	Autism Spectrum Disorder || id:ieu-a-1185	Autism Spectrum Disorder	Autism Spectrum Disorder || ||	TRUE	igd	17	2.80E-08	3	38569463	0.00305032	462346	ukb-b-5779	Alcohol intake frequency. || id:ukb-b-5779	TRUE	reported	igd	2	TRUE
rs9906502	A	G	A	G	0.0237883	0.00580313	0.176998	NA	FALSE	FALSE	FALSE	ieu-a-1185	17	7615745	0.0182	46351	0.7492	Autism Spectrum Disorder || id:ieu-a-1185	Autism Spectrum Disorder	Autism Spectrum Disorder || ||	TRUE	igd	82	1.90E-09	17	7615745	0.00396178	462346	ukb-b-5779	Alcohol intake frequency. || id:ukb-b-5779	TRUE	reported	igd	2	TRUE
rs9912298	C	A	C	A	0.0205894	-0.0119977	0.239585	NA	FALSE	FALSE	FALSE	ieu-a-1185	17	29735752	0.0164	46351	0.4659	Autism Spectrum Disorder || id:ieu-a-1185	Autism Spectrum Disorder	Autism Spectrum Disorder || ||	TRUE	igd	85	9.70E-09	17	29735752	0.00358993	462346	ukb-b-5779	Alcohol intake frequency. || id:ukb-b-5779	TRUE	reported	igd	2	TRUE
