# Supplementary material for: Associations between genetically determined dietary factors and risk of autism spectrum disorder: a Mendelian randomization study
Source: Front Nutr. 2024 Mar 1;11:1210855. doi: 10.3389/fnut.2024.1210855 (PMC10940521; doi:10.3389/fnut.2024.1210855)
Supplement: Supplementary file 1 [file Data_Sheet_1.ZIP › Basic information of SNPs/Beef_intake.csv]

SNP	effect_allele.exposure	other_allele.exposure	effect_allele.outcome	other_allele.outcome	beta.exposure	beta.outcome	eaf.exposure	eaf.outcome	remove	palindromic	ambiguous	id.outcome	chr	pos	se.outcome	samplesize.outcome	pval.outcome	outcome	originalname.outcome	outcome.deprecated	mr_keep.outcome	data_source.outcome	X	samplesize.exposure	pos.exposure	chr.exposure	pval.exposure	se.exposure	id.exposure	exposure	mr_keep.exposure	pval_origin.exposure	data_source.exposure	F	action	mr_keep
rs10789340	G	A	G	A	-0.0137797	0.0196008	0.626712	NA	FALSE	FALSE	FALSE	ieu-a-1185	1	72940273	0.0145	46351	0.1779	Autism Spectrum Disorder || id:ieu-a-1185	Autism Spectrum Disorder	Autism Spectrum Disorder || ||	TRUE	igd	3	461053	72940273	1	6.80E-15	0.00176936	ukb-b-2862	Beef intake || id:ukb-b-2862	TRUE	reported	igd	28.38010506	2	TRUE
rs10959890	C	T	C	T	-0.0126658	0.0239034	0.212297	NA	FALSE	FALSE	FALSE	ieu-a-1185	9	11526198	0.0166	46351	0.1507	Autism Spectrum Disorder || id:ieu-a-1185	Autism Spectrum Disorder	Autism Spectrum Disorder || ||	TRUE	igd	11	461053	11526198	9	1.50E-09	0.00209611	ukb-b-2862	Beef intake || id:ukb-b-2862	TRUE	reported	igd	12.21189562	2	TRUE
rs1105388	T	C	T	C	-0.0113754	0.0178989	0.300147	NA	FALSE	FALSE	FALSE	ieu-a-1185	1	205308591	0.0151	46351	0.2341	Autism Spectrum Disorder || id:ieu-a-1185	Autism Spectrum Disorder	Autism Spectrum Disorder || ||	TRUE	igd	2	461053	205308591	1	1.30E-09	0.00187563	ukb-b-2862	Beef intake || id:ukb-b-2862	TRUE	reported	igd	15.45334557	2	TRUE
rs132901	T	C	T	C	0.0139249	-0.0175023	0.787662	NA	FALSE	FALSE	FALSE	ieu-a-1185	22	41797547	0.0171	46351	0.3077	Autism Spectrum Disorder || id:ieu-a-1185	Autism Spectrum Disorder	Autism Spectrum Disorder || ||	TRUE	igd	17	461053	41797547	22	2.90E-11	0.00209282	ukb-b-2862	Beef intake || id:ukb-b-2862	TRUE	reported	igd	14.80914869	2	TRUE
rs1421085	C	T	C	T	-0.0121232	-0.00430074	0.403433	NA	FALSE	FALSE	FALSE	ieu-a-1185	16	53800954	0.014	46351	0.759	Autism Spectrum Disorder || id:ieu-a-1185	Autism Spectrum Disorder	Autism Spectrum Disorder || ||	TRUE	igd	13	461053	53800954	16	3.50E-12	0.00174274	ukb-b-2862	Beef intake || id:ukb-b-2862	TRUE	reported	igd	23.29432017	2	TRUE
rs429358	C	T	C	T	-0.0148514	-0.023697	0.154226	NA	FALSE	FALSE	FALSE	ieu-a-1185	19	45411941	0.0188	46351	0.209	Autism Spectrum Disorder || id:ieu-a-1185	Autism Spectrum Disorder	Autism Spectrum Disorder || ||	TRUE	igd	15	461053	45411941	19	3.60E-10	0.00236847	ukb-b-2862	Beef intake || id:ukb-b-2862	TRUE	reported	igd	10.25766977	2	TRUE
rs4676964	T	C	T	C	0.0133533	-0.0319036	0.510605	NA	FALSE	FALSE	FALSE	ieu-a-1185	3	71034748	0.0142	46351	0.0247799	Autism Spectrum Disorder || id:ieu-a-1185	Autism Spectrum Disorder	Autism Spectrum Disorder || ||	TRUE	igd	6	461053	71034748	3	9.60E-15	0.00172438	ukb-b-2862	Beef intake || id:ukb-b-2862	TRUE	reported	igd	29.97175628	2	TRUE
rs7791463	A	G	A	G	0.00954846	0.0273038	0.534781	NA	FALSE	FALSE	FALSE	ieu-a-1185	7	97819047	0.0139	46351	0.0493197	Autism Spectrum Disorder || id:ieu-a-1185	Autism Spectrum Disorder	Autism Spectrum Disorder || ||	TRUE	igd	8	461053	97819047	7	2.40E-08	0.00171063	ukb-b-2862	Beef intake || id:ukb-b-2862	TRUE	reported	igd	15.50353113	2	TRUE
rs784251	T	C	T	C	-0.0103387	0.00730327	0.477649	NA	FALSE	FALSE	FALSE	ieu-a-1185	18	53412903	0.0138	46351	0.5983	Autism Spectrum Disorder || id:ieu-a-1185	Autism Spectrum Disorder	Autism Spectrum Disorder || ||	TRUE	igd	14	461053	53412903	18	1.70E-09	0.00171651	ukb-b-2862	Beef intake || id:ukb-b-2862	TRUE	reported	igd	18.10321289	2	TRUE
