# Supplementary material for: Associations between genetically determined dietary factors and risk of autism spectrum disorder: a Mendelian randomization study
Source: Front Nutr. 2024 Mar 1;11:1210855. doi: 10.3389/fnut.2024.1210855 (PMC10940521; doi:10.3389/fnut.2024.1210855)
Supplement: Supplementary file 1 [file Data_Sheet_1.ZIP › Basic information of SNPs/Bread_intake.csv]

SNP	effect_allele.exposure	other_allele.exposure	effect_allele.outcome	other_allele.outcome	beta.exposure	beta.outcome	eaf.exposure	eaf.outcome	remove	palindromic	ambiguous	id.outcome	chr	pos	se.outcome	samplesize.outcome	pval.outcome	outcome	originalname.outcome	outcome.deprecated	mr_keep.outcome	data_source.outcome	X	se.exposure	pos.exposure	samplesize.exposure	chr.exposure	pval.exposure	id.exposure	exposure	mr_keep.exposure	pval_origin.exposure	data_source.exposure	F	action	mr_keep
rs10761661	T	C	T	C	-0.0114852	-0.0374008	0.45322	NA	FALSE	FALSE	FALSE	ieu-a-1185	10	64525135	0.0139	46351	0.00702894	Autism Spectrum Disorder || id:ieu-a-1185	Autism Spectrum Disorder	Autism Spectrum Disorder || ||	TRUE	igd	18	0.00200486	64525135	452236	10	1.00E-08	ukb-b-11348	Bread intake || id:ukb-b-11348	TRUE	reported	igd	16.26576167	2	TRUE
rs11060853	G	A	G	A	-0.012789	0.017197	0.411804	NA	FALSE	FALSE	FALSE	ieu-a-1185	12	123424071	0.0144	46351	0.233	Autism Spectrum Disorder || id:ieu-a-1185	Autism Spectrum Disorder	Autism Spectrum Disorder || ||	TRUE	igd	23	0.00202087	123424071	452236	12	2.50E-10	ukb-b-11348	Bread intake || id:ukb-b-11348	TRUE	reported	igd	19.4024135	2	TRUE
rs11183201	C	T	C	T	-0.016725	-0.0222995	0.507856	NA	FALSE	FALSE	FALSE	ieu-a-1185	12	46170982	0.0138	46351	0.1051	Autism Spectrum Disorder || id:ieu-a-1185	Autism Spectrum Disorder	Autism Spectrum Disorder || ||	TRUE	igd	21	0.00199574	46170982	452236	12	5.30E-17	ukb-b-11348	Bread intake || id:ukb-b-11348	TRUE	reported	igd	35.10903573	2	TRUE
rs11628639	C	T	C	T	-0.013495	0.0177974	0.243333	NA	FALSE	FALSE	FALSE	ieu-a-1185	14	97837568	0.0162	46351	0.2733	Autism Spectrum Disorder || id:ieu-a-1185	Autism Spectrum Disorder	Autism Spectrum Disorder || ||	TRUE	igd	26	0.00232226	97837568	452236	14	6.20E-09	ukb-b-11348	Bread intake || id:ukb-b-11348	TRUE	reported	igd	12.43569082	2	TRUE
rs13016665	A	C	A	C	0.0147544	0.0159029	0.423235	NA	FALSE	FALSE	FALSE	ieu-a-1185	2	57995348	0.014	46351	0.2577	Autism Spectrum Disorder || id:ieu-a-1185	Autism Spectrum Disorder	Autism Spectrum Disorder || ||	TRUE	igd	6	0.00202829	57995348	452236	2	3.50E-13	ukb-b-11348	Bread intake || id:ukb-b-11348	TRUE	reported	igd	25.83546994	2	TRUE
rs13023099	A	C	A	C	-0.0114708	0.0111971	0.571784	NA	FALSE	FALSE	FALSE	ieu-a-1185	2	200705623	0.0143	46351	0.4349	Autism Spectrum Disorder || id:ieu-a-1185	Autism Spectrum Disorder	Autism Spectrum Disorder || ||	TRUE	igd	2	0.00202287	200705623	452236	2	1.40E-08	ukb-b-11348	Bread intake || id:ukb-b-11348	TRUE	reported	igd	15.7467	2	TRUE
rs1940033	T	C	T	C	-0.011079	0.0302964	0.592727	NA	FALSE	FALSE	FALSE	ieu-a-1185	11	131882807	0.014	46351	0.0306803	Autism Spectrum Disorder || id:ieu-a-1185	Autism Spectrum Disorder	Autism Spectrum Disorder || ||	TRUE	igd	20	0.00202843	131882807	452236	11	4.70E-08	ukb-b-11348	Bread intake || id:ukb-b-11348	TRUE	reported	igd	14.40334329	2	TRUE
rs1994315	C	T	C	T	-0.0168239	-0.00469894	0.685162	NA	FALSE	FALSE	FALSE	ieu-a-1185	3	85144149	0.0151	46351	0.754401	Autism Spectrum Disorder || id:ieu-a-1185	Autism Spectrum Disorder	Autism Spectrum Disorder || ||	TRUE	igd	10	0.00214445	85144149	452236	3	4.30E-15	ukb-b-11348	Bread intake || id:ukb-b-11348	TRUE	reported	igd	26.555562	2	TRUE
rs2068650	C	A	C	A	-0.013938	0.00190181	0.472074	NA	FALSE	FALSE	FALSE	ieu-a-1185	5	166835294	0.0139	46351	0.8916	Autism Spectrum Disorder || id:ieu-a-1185	Autism Spectrum Disorder	Autism Spectrum Disorder || ||	TRUE	igd	12	0.00199929	166835294	452236	5	3.10E-12	ukb-b-11348	Bread intake || id:ukb-b-11348	TRUE	reported	igd	24.22611673	2	TRUE
rs2517678	T	C	T	C	0.013233	-0.015002	0.368395	NA	FALSE	FALSE	FALSE	ieu-a-1185	6	29933225	0.0144	46351	0.2957	Autism Spectrum Disorder || id:ieu-a-1185	Autism Spectrum Disorder	Autism Spectrum Disorder || ||	TRUE	igd	14	0.00208598	29933225	452236	6	2.20E-10	ukb-b-11348	Bread intake || id:ukb-b-11348	TRUE	reported	igd	18.72844377	2	TRUE
rs28406095	A	G	A	G	-0.010949	-0.0320997	0.461729	NA	FALSE	FALSE	FALSE	ieu-a-1185	15	41825092	0.0139	46351	0.0207702	Autism Spectrum Disorder || id:ieu-a-1185	Autism Spectrum Disorder	Autism Spectrum Disorder || ||	TRUE	igd	28	0.00200012	41825092	452236	15	4.40E-08	ukb-b-11348	Bread intake || id:ukb-b-11348	TRUE	reported	igd	14.89591964	2	TRUE
rs4665972	C	T	C	T	-0.0142361	-0.00390238	0.604541	NA	FALSE	FALSE	FALSE	ieu-a-1185	2	27598097	0.0144	46351	0.7878	Autism Spectrum Disorder || id:ieu-a-1185	Autism Spectrum Disorder	Autism Spectrum Disorder || ||	TRUE	igd	4	0.00204335	27598097	452236	2	3.20E-12	ukb-b-11348	Bread intake || id:ukb-b-11348	TRUE	reported	igd	23.20994564	2	TRUE
rs55745436	T	C	T	C	0.0134245	-0.0290993	0.237279	NA	FALSE	FALSE	FALSE	ieu-a-1185	10	63591768	0.0164	46351	0.0748307	Autism Spectrum Disorder || id:ieu-a-1185	Autism Spectrum Disorder	Autism Spectrum Disorder || ||	TRUE	igd	19	0.00234263	63591768	452236	10	1.00E-08	ukb-b-11348	Bread intake || id:ukb-b-11348	TRUE	reported	igd	11.88648193	2	TRUE
rs596878	C	A	C	A	-0.011739	-0.0202045	0.449595	NA	FALSE	FALSE	FALSE	ieu-a-1185	6	140286236	0.0141	46351	0.1532	Autism Spectrum Disorder || id:ieu-a-1185	Autism Spectrum Disorder	Autism Spectrum Disorder || ||	TRUE	igd	15	0.00201069	140286236	452236	6	5.30E-09	ukb-b-11348	Bread intake || id:ukb-b-11348	TRUE	reported	igd	16.87019444	2	TRUE
rs62091167	C	A	C	A	-0.0138402	-0.0036035	0.215931	NA	FALSE	FALSE	FALSE	ieu-a-1185	18	53130630	0.0172	46351	0.8352	Autism Spectrum Disorder || id:ieu-a-1185	Autism Spectrum Disorder	Autism Spectrum Disorder || ||	TRUE	igd	30	0.0024253	53130630	452236	18	1.20E-08	ukb-b-11348	Bread intake || id:ukb-b-11348	TRUE	reported	igd	11.0271109	2	TRUE
rs656817	G	A	G	A	-0.0126883	-0.0117013	0.334442	NA	FALSE	FALSE	FALSE	ieu-a-1185	18	40994935	0.0149	46351	0.432	Autism Spectrum Disorder || id:ieu-a-1185	Autism Spectrum Disorder	Autism Spectrum Disorder || ||	TRUE	igd	31	0.00210929	40994935	452236	18	1.80E-09	ukb-b-11348	Bread intake || id:ukb-b-11348	TRUE	reported	igd	16.1095925	2	TRUE
rs6580721	G	A	G	A	0.017205	0.000300045	0.188665	NA	FALSE	FALSE	FALSE	ieu-a-1185	12	50155400	0.0178	46351	0.9861	Autism Spectrum Disorder || id:ieu-a-1185	Autism Spectrum Disorder	Autism Spectrum Disorder || ||	TRUE	igd	22	0.00254355	50155400	452236	12	1.30E-11	ukb-b-11348	Bread intake || id:ukb-b-11348	TRUE	reported	igd	14.00754007	2	TRUE
rs6754311	C	T	C	T	0.0141353	0.024098	0.264485	NA	FALSE	FALSE	FALSE	ieu-a-1185	2	136707982	0.0159	46351	0.1293	Autism Spectrum Disorder || id:ieu-a-1185	Autism Spectrum Disorder	Autism Spectrum Disorder || ||	TRUE	igd	3	0.00224657	136707982	452236	2	3.10E-10	ukb-b-11348	Bread intake || id:ukb-b-11348	TRUE	reported	igd	15.40301	2	TRUE
rs7802468	T	C	T	C	-0.0233527	-0.00640044	0.371501	NA	FALSE	FALSE	FALSE	ieu-a-1185	7	143704416	0.0141	46351	0.6482	Autism Spectrum Disorder || id:ieu-a-1185	Autism Spectrum Disorder	Autism Spectrum Disorder || ||	TRUE	igd	17	0.00205629	143704416	452236	7	6.90E-30	ukb-b-11348	Bread intake || id:ukb-b-11348	TRUE	reported	igd	60.23597845	2	TRUE
rs9323989	C	T	C	T	-0.0116143	0.0259026	0.379169	NA	FALSE	FALSE	FALSE	ieu-a-1185	14	98587669	0.0142	46351	0.0683298	Autism Spectrum Disorder || id:ieu-a-1185	Autism Spectrum Disorder	Autism Spectrum Disorder || ||	TRUE	igd	27	0.00205547	98587669	452236	14	1.60E-08	ukb-b-11348	Bread intake || id:ukb-b-11348	TRUE	reported	igd	15.03185308	2	TRUE
rs9564268	C	T	C	T	-0.0121606	-0.00590255	0.615619	NA	FALSE	FALSE	FALSE	ieu-a-1185	13	66204880	0.0153	46351	0.6999	Autism Spectrum Disorder || id:ieu-a-1185	Autism Spectrum Disorder	Autism Spectrum Disorder || ||	TRUE	igd	24	0.00204932	66204880	452236	13	3.00E-09	ukb-b-11348	Bread intake || id:ukb-b-11348	TRUE	reported	igd	16.66512041	2	TRUE
rs9662365	T	C	T	C	0.0121661	0.0178989	0.499481	NA	FALSE	FALSE	FALSE	ieu-a-1185	1	98461443	0.0139	46351	0.1971	Autism Spectrum Disorder || id:ieu-a-1185	Autism Spectrum Disorder	Autism Spectrum Disorder || ||	TRUE	igd	1	0.00198921	98461443	452236	1	9.60E-10	ukb-b-11348	Bread intake || id:ukb-b-11348	TRUE	reported	igd	18.70368041	2	TRUE
