# Supplementary material for: Associations between genetically determined dietary factors and risk of autism spectrum disorder: a Mendelian randomization study
Source: Front Nutr. 2024 Mar 1;11:1210855. doi: 10.3389/fnut.2024.1210855 (PMC10940521; doi:10.3389/fnut.2024.1210855)
Supplement: Supplementary file 1 [file Data_Sheet_1.ZIP › Basic information of SNPs/Cereal_intake.csv]

SNP	effect_allele.exposure	other_allele.exposure	effect_allele.outcome	other_allele.outcome	beta.exposure	beta.outcome	eaf.exposure	eaf.outcome	remove	palindromic	ambiguous	id.outcome	chr	pos	se.outcome	samplesize.outcome	pval.outcome	outcome	originalname.outcome	outcome.deprecated	mr_keep.outcome	data_source.outcome	X	pos.exposure	pval.exposure	se.exposure	samplesize.exposure	chr.exposure	id.exposure	exposure	mr_keep.exposure	pval_origin.exposure	data_source.exposure	F	action	mr_keep
rs10857964	C	T	C	T	0.0140866	-0.00699547	0.205117	NA	FALSE	FALSE	FALSE	ieu-a-1185	1	113097633	0.0171	46351	0.6814	Autism Spectrum Disorder || id:ieu-a-1185	Autism Spectrum Disorder	Autism Spectrum Disorder || ||	TRUE	igd	1	113097633	1.70E-10	0.0022053	441640	1	ukb-b-15926	Cereal intake || id:ukb-b-15926	TRUE	reported	igd	13.30524843	2	TRUE
rs11038810	G	A	G	A	0.0111343	-0.00139902	0.644091	NA	FALSE	FALSE	FALSE	ieu-a-1185	11	46210773	0.0144	46351	0.9207	Autism Spectrum Disorder || id:ieu-a-1185	Autism Spectrum Disorder	Autism Spectrum Disorder || ||	TRUE	igd	31	46210773	2.30E-09	0.00186325	441640	11	ukb-b-15926	Cereal intake || id:ukb-b-15926	TRUE	reported	igd	16.37245884	2	TRUE
rs11097340	T	C	T	C	-0.0115334	-0.00950503	0.399592	NA	FALSE	FALSE	FALSE	ieu-a-1185	4	93465297	0.014	46351	0.4985	Autism Spectrum Disorder || id:ieu-a-1185	Autism Spectrum Disorder	Autism Spectrum Disorder || ||	TRUE	igd	10	93465297	2.10E-10	0.00181501	441640	4	ukb-b-15926	Cereal intake || id:ukb-b-15926	TRUE	reported	igd	19.37612833	2	TRUE
rs112780312	A	G	A	G	-0.0121483	0.0109993	0.274969	NA	FALSE	FALSE	FALSE	ieu-a-1185	1	153797015	0.0152	46351	0.4699	Autism Spectrum Disorder || id:ieu-a-1185	Autism Spectrum Disorder	Autism Spectrum Disorder || ||	TRUE	igd	3	153797015	1.80E-09	0.0020189	441640	1	ukb-b-15926	Cereal intake || id:ukb-b-15926	TRUE	reported	igd	14.43723203	2	TRUE
rs11940694	G	A	G	A	-0.0126647	-0.0166998	0.604068	NA	FALSE	FALSE	FALSE	ieu-a-1185	4	39414993	0.014	46351	0.2324	Autism Spectrum Disorder || id:ieu-a-1185	Autism Spectrum Disorder	Autism Spectrum Disorder || ||	TRUE	igd	12	39414993	5.00E-12	0.00183426	441640	4	ukb-b-15926	Cereal intake || id:ukb-b-15926	TRUE	reported	igd	22.80472871	2	TRUE
rs12354267	C	T	C	T	0.0116473	0.00180162	0.309145	NA	FALSE	FALSE	FALSE	ieu-a-1185	1	44248272	0.0149	46351	0.9038	Autism Spectrum Disorder || id:ieu-a-1185	Autism Spectrum Disorder	Autism Spectrum Disorder || ||	TRUE	igd	2	44248272	1.70E-09	0.00193279	441640	1	ukb-b-15926	Cereal intake || id:ukb-b-15926	TRUE	reported	igd	15.51220725	2	TRUE
rs184643	A	G	A	G	-0.0121653	0.0349037	0.56672	NA	FALSE	FALSE	FALSE	ieu-a-1185	2	45189441	0.0143	46351	0.01483	Autism Spectrum Disorder || id:ieu-a-1185	Autism Spectrum Disorder	Autism Spectrum Disorder || ||	TRUE	igd	4	45189441	1.60E-11	0.00180474	441640	2	ukb-b-15926	Cereal intake || id:ukb-b-15926	TRUE	reported	igd	22.31534025	2	TRUE
rs1853931	A	G	A	G	-0.0113368	-0.0114958	0.531294	NA	FALSE	FALSE	FALSE	ieu-a-1185	6	125170409	0.0144	46351	0.4253	Autism Spectrum Disorder || id:ieu-a-1185	Autism Spectrum Disorder	Autism Spectrum Disorder || ||	TRUE	igd	15	125170409	3.80E-10	0.00181017	441640	6	ukb-b-15926	Cereal intake || id:ukb-b-15926	TRUE	reported	igd	19.53551693	2	TRUE
rs2504706	C	T	C	T	0.0181793	-0.00740253	0.234682	NA	FALSE	FALSE	FALSE	ieu-a-1185	6	51258579	0.0158	46351	0.639501	Autism Spectrum Disorder || id:ieu-a-1185	Autism Spectrum Disorder	Autism Spectrum Disorder || ||	TRUE	igd	18	51258579	5.30E-18	0.00210238	441640	6	ukb-b-15926	Cereal intake || id:ukb-b-15926	TRUE	reported	igd	26.86012506	2	TRUE
rs2799849	T	C	T	C	-0.0123289	0.00699547	0.678123	NA	FALSE	FALSE	FALSE	ieu-a-1185	9	86752641	0.0149	46351	0.6383	Autism Spectrum Disorder || id:ieu-a-1185	Autism Spectrum Disorder	Autism Spectrum Disorder || ||	TRUE	igd	26	86752641	9.80E-11	0.00190573	441640	9	ukb-b-15926	Cereal intake || id:ukb-b-15926	TRUE	reported	igd	18.27133727	2	TRUE
rs2927238	G	T	G	T	0.0102465	0.00719583	0.613181	NA	FALSE	FALSE	FALSE	ieu-a-1185	8	76758514	0.0142	46351	0.6137	Autism Spectrum Disorder || id:ieu-a-1185	Autism Spectrum Disorder	Autism Spectrum Disorder || ||	TRUE	igd	25	76758514	2.10E-08	0.0018288	441640	8	ukb-b-15926	Cereal intake || id:ukb-b-15926	TRUE	reported	igd	14.89216444	2	TRUE
rs3115230	A	C	A	C	-0.0114779	0.00350385	0.752001	NA	FALSE	FALSE	FALSE	ieu-a-1185	4	123009766	0.0157	46351	0.8243	Autism Spectrum Disorder || id:ieu-a-1185	Autism Spectrum Disorder	Autism Spectrum Disorder || ||	TRUE	igd	11	123009766	3.00E-08	0.00207131	441640	4	ukb-b-15926	Cereal intake || id:ukb-b-15926	TRUE	reported	igd	11.45360784	2	TRUE
rs4410790	C	T	C	T	-0.0109143	0.0130042	0.630668	NA	FALSE	FALSE	FALSE	ieu-a-1185	7	17284577	0.0145	46351	0.3708	Autism Spectrum Disorder || id:ieu-a-1185	Autism Spectrum Disorder	Autism Spectrum Disorder || ||	TRUE	igd	20	17284577	3.40E-09	0.00184697	441640	7	ukb-b-15926	Cereal intake || id:ukb-b-15926	TRUE	reported	igd	16.26798828	2	TRUE
rs4739095	A	G	A	G	-0.0128656	-0.0316042	0.765732	NA	FALSE	FALSE	FALSE	ieu-a-1185	8	64391730	0.0161	46351	0.0494299	Autism Spectrum Disorder || id:ieu-a-1185	Autism Spectrum Disorder	Autism Spectrum Disorder || ||	TRUE	igd	24	64391730	9.90E-10	0.00210523	441640	8	ukb-b-15926	Cereal intake || id:ukb-b-15926	TRUE	reported	igd	13.39960392	2	TRUE
rs4797242	A	C	A	C	0.0114312	0.00990083	0.297207	NA	FALSE	FALSE	FALSE	ieu-a-1185	18	6407483	0.0153	46351	0.5161	Autism Spectrum Disorder || id:ieu-a-1185	Autism Spectrum Disorder	Autism Spectrum Disorder || ||	TRUE	igd	38	6407483	4.50E-09	0.00194889	441640	18	ukb-b-15926	Cereal intake || id:ukb-b-15926	TRUE	reported	igd	14.37267534	2	TRUE
rs491711	C	A	C	A	0.0116885	-0.00730327	0.311975	NA	FALSE	FALSE	FALSE	ieu-a-1185	11	28742220	0.0151	46351	0.627001	Autism Spectrum Disorder || id:ieu-a-1185	Autism Spectrum Disorder	Autism Spectrum Disorder || ||	TRUE	igd	28	28742220	1.50E-09	0.00193366	441640	11	ukb-b-15926	Cereal intake || id:ukb-b-15926	TRUE	reported	igd	15.68645479	2	TRUE
rs4988235	A	G	A	G	0.0114	-0.0152964	0.736893	NA	FALSE	FALSE	FALSE	ieu-a-1185	2	136608646	0.016	46351	0.3393	Autism Spectrum Disorder || id:ieu-a-1185	Autism Spectrum Disorder	Autism Spectrum Disorder || ||	TRUE	igd	6	136608646	1.50E-08	0.00201241	441640	2	ukb-b-15926	Cereal intake || id:ukb-b-15926	TRUE	reported	igd	12.44382425	2	TRUE
rs56131196	A	G	A	G	0.0180024	-0.0229002	0.188724	NA	FALSE	FALSE	FALSE	ieu-a-1185	19	45422846	0.0176	46351	0.1938	Autism Spectrum Disorder || id:ieu-a-1185	Autism Spectrum Disorder	Autism Spectrum Disorder || ||	TRUE	igd	42	45422846	2.70E-15	0.00227695	441640	19	ukb-b-15926	Cereal intake || id:ukb-b-15926	TRUE	reported	igd	19.14240235	2	TRUE
rs6510177	C	T	C	T	-0.0130354	0.0137035	0.805589	NA	FALSE	FALSE	FALSE	ieu-a-1185	19	31211647	0.0201	46351	0.4972	Autism Spectrum Disorder || id:ieu-a-1185	Autism Spectrum Disorder	Autism Spectrum Disorder || ||	TRUE	igd	40	31211647	1.20E-08	0.00228744	441640	19	ukb-b-15926	Cereal intake || id:ukb-b-15926	TRUE	reported	igd	10.1723594	2	TRUE
rs8097544	G	A	G	A	-0.0246368	0.0251024	0.145206	NA	FALSE	FALSE	FALSE	ieu-a-1185	18	1839564	0.0199	46351	0.207	Autism Spectrum Disorder || id:ieu-a-1185	Autism Spectrum Disorder	Autism Spectrum Disorder || ||	TRUE	igd	37	1839564	3.20E-22	0.00254108	441640	18	ukb-b-15926	Cereal intake || id:ukb-b-15926	TRUE	reported	igd	23.33613473	2	TRUE
rs838133	G	A	G	A	-0.0206515	-0.0150955	0.549201	NA	FALSE	FALSE	FALSE	ieu-a-1185	19	49259529	0.0146	46351	0.3024	Autism Spectrum Disorder || id:ieu-a-1185	Autism Spectrum Disorder	Autism Spectrum Disorder || ||	TRUE	igd	43	49259529	3.90E-29	0.00184331	441640	19	ukb-b-15926	Cereal intake || id:ukb-b-15926	TRUE	reported	igd	62.15983589	2	TRUE
rs9374896	T	C	T	C	0.0175265	0.0197046	0.466274	NA	FALSE	FALSE	FALSE	ieu-a-1185	6	98310484	0.0141	46351	0.1604	Autism Spectrum Disorder || id:ieu-a-1185	Autism Spectrum Disorder	Autism Spectrum Disorder || ||	TRUE	igd	19	98310484	1.30E-22	0.00179165	441640	6	ukb-b-15926	Cereal intake || id:ukb-b-15926	TRUE	reported	igd	47.63415593	2	TRUE
rs9846396	T	C	T	C	0.0119674	-0.00480151	0.441556	NA	FALSE	FALSE	FALSE	ieu-a-1185	3	141140968	0.0138	46351	0.728299	Autism Spectrum Disorder || id:ieu-a-1185	Autism Spectrum Disorder	Autism Spectrum Disorder || ||	TRUE	igd	9	141140968	3.00E-11	0.00180031	441640	3	ukb-b-15926	Cereal intake || id:ukb-b-15926	TRUE	reported	igd	21.79314486	2	TRUE
