# Supplementary material for: Associations between genetically determined dietary factors and risk of autism spectrum disorder: a Mendelian randomization study
Source: Front Nutr. 2024 Mar 1;11:1210855. doi: 10.3389/fnut.2024.1210855 (PMC10940521; doi:10.3389/fnut.2024.1210855)
Supplement: Supplementary file 1 [file Data_Sheet_1.ZIP › Basic information of SNPs/Cheese_intake.csv]

SNP	effect_allele.exposure	other_allele.exposure	effect_allele.outcome	other_allele.outcome	beta.exposure	beta.outcome	eaf.exposure	eaf.outcome	remove	palindromic	ambiguous	id.outcome	chr	pos	se.outcome	samplesize.outcome	pval.outcome	outcome	originalname.outcome	outcome.deprecated	mr_keep.outcome	data_source.outcome	X	chr.exposure	se.exposure	pval.exposure	pos.exposure	samplesize.exposure	id.exposure	exposure	mr_keep.exposure	pval_origin.exposure	data_source.exposure	F	action	mr_keep
rs1073242	A	G	A	G	0.015728	-0.00230265	0.553825	NA	FALSE	FALSE	FALSE	ieu-a-1185	13	58715219	0.0144	46351	0.8713	Autism Spectrum Disorder || id:ieu-a-1185	Autism Spectrum Disorder	Autism Spectrum Disorder || ||	TRUE	igd	48	13	0.00229156	6.70E-12	58715219	451486	ukb-b-1489	Cheese intake || id:ukb-b-1489	TRUE	reported	igd	23.28159822	2	TRUE
rs10896050	T	G	T	G	-0.0184695	0.0446961	0.193171	NA	FALSE	FALSE	FALSE	ieu-a-1185	11	65577516	0.0177	46351	0.0113399	Autism Spectrum Disorder || id:ieu-a-1185	Autism Spectrum Disorder	Autism Spectrum Disorder || ||	TRUE	igd	38	11	0.00283438	7.20E-11	65577516	451486	ukb-b-1489	Cheese intake || id:ukb-b-1489	TRUE	reported	igd	13.23604878	2	TRUE
rs10938397	G	A	G	A	-0.0127071	-0.000699755	0.434462	NA	FALSE	FALSE	FALSE	ieu-a-1185	4	45182527	0.014	46351	0.9589	Autism Spectrum Disorder || id:ieu-a-1185	Autism Spectrum Disorder	Autism Spectrum Disorder || ||	TRUE	igd	20	4	0.00225751	1.80E-08	45182527	451486	ukb-b-1489	Cheese intake || id:ukb-b-1489	TRUE	reported	igd	15.57005574	2	TRUE
rs113367286	T	C	T	C	0.0151797	-0.00910129	0.278467	NA	FALSE	FALSE	FALSE	ieu-a-1185	7	140144414	0.0152	46351	0.5488	Autism Spectrum Disorder || id:ieu-a-1185	Autism Spectrum Disorder	Autism Spectrum Disorder || ||	TRUE	igd	27	7	0.00249985	1.30E-09	140144414	451486	ukb-b-1489	Cheese intake || id:ukb-b-1489	TRUE	reported	igd	14.81735672	2	TRUE
rs12296440	A	G	A	G	0.0187942	0.0010994	0.169681	NA	FALSE	FALSE	FALSE	ieu-a-1185	12	49927148	0.0181	46351	0.9514	Autism Spectrum Disorder || id:ieu-a-1185	Autism Spectrum Disorder	Autism Spectrum Disorder || ||	TRUE	igd	46	12	0.00297985	2.80E-10	49927148	451486	ukb-b-1489	Cheese intake || id:ukb-b-1489	TRUE	reported	igd	11.20923379	2	TRUE
rs12672200	A	G	A	G	-0.0137634	0.0377003	0.325794	NA	FALSE	FALSE	FALSE	ieu-a-1185	7	115461436	0.0153	46351	0.0139101	Autism Spectrum Disorder || id:ieu-a-1185	Autism Spectrum Disorder	Autism Spectrum Disorder || ||	TRUE	igd	29	7	0.00239456	9.00E-09	115461436	451486	ukb-b-1489	Cheese intake || id:ukb-b-1489	TRUE	reported	igd	14.51368671	2	TRUE
rs1291145	C	T	C	T	-0.0202495	0.0247026	0.685848	NA	FALSE	FALSE	FALSE	ieu-a-1185	20	35528475	0.0149	46351	0.0987598	Autism Spectrum Disorder || id:ieu-a-1185	Autism Spectrum Disorder	Autism Spectrum Disorder || ||	TRUE	igd	63	20	0.00241026	4.40E-17	35528475	451486	ukb-b-1489	Cheese intake || id:ukb-b-1489	TRUE	reported	igd	30.41766393	2	TRUE
rs1434511	T	C	T	C	0.0129646	-0.0131967	0.455286	NA	FALSE	FALSE	FALSE	ieu-a-1185	18	44829435	0.0139	46351	0.3412	Autism Spectrum Disorder || id:ieu-a-1185	Autism Spectrum Disorder	Autism Spectrum Disorder || ||	TRUE	igd	62	18	0.00225868	9.50E-09	44829435	451486	ukb-b-1489	Cheese intake || id:ukb-b-1489	TRUE	reported	igd	16.3420094	2	TRUE
rs1514755	G	A	G	A	0.0163749	0.00369682	0.239596	NA	FALSE	FALSE	FALSE	ieu-a-1185	2	166299635	0.0162	46351	0.8194	Autism Spectrum Disorder || id:ieu-a-1185	Autism Spectrum Disorder	Autism Spectrum Disorder || ||	TRUE	igd	9	2	0.00261651	3.90E-10	166299635	451486	ukb-b-1489	Cheese intake || id:ukb-b-1489	TRUE	reported	igd	14.27178423	2	TRUE
rs17115145	T	C	T	C	-0.0128806	0.00980181	0.401282	NA	FALSE	FALSE	FALSE	ieu-a-1185	14	30122409	0.0141	46351	0.4873	Autism Spectrum Disorder || id:ieu-a-1185	Autism Spectrum Disorder	Autism Spectrum Disorder || ||	TRUE	igd	50	14	0.00228956	1.80E-08	30122409	451486	ukb-b-1489	Cheese intake || id:ukb-b-1489	TRUE	reported	igd	15.20837542	2	TRUE
rs1931805	C	T	C	T	0.0126363	-0.00519647	0.500062	NA	FALSE	FALSE	FALSE	ieu-a-1185	6	62630863	0.0139	46351	0.7069	Autism Spectrum Disorder || id:ieu-a-1185	Autism Spectrum Disorder	Autism Spectrum Disorder || ||	TRUE	igd	26	6	0.00223591	1.60E-08	62630863	451486	ukb-b-1489	Cheese intake || id:ukb-b-1489	TRUE	reported	igd	15.97035813	2	TRUE
rs2339928	A	G	A	G	0.0148578	0.00459941	0.704069	NA	FALSE	FALSE	FALSE	ieu-a-1185	2	24049453	0.0154	46351	0.7671	Autism Spectrum Disorder || id:ieu-a-1185	Autism Spectrum Disorder	Autism Spectrum Disorder || ||	TRUE	igd	5	2	0.00244494	1.20E-09	24049453	451486	ukb-b-1489	Cheese intake || id:ukb-b-1489	TRUE	reported	igd	15.38938144	2	TRUE
rs2352974	T	C	T	C	-0.0144972	-0.0260976	0.48979	NA	FALSE	FALSE	FALSE	ieu-a-1185	3	49890613	0.0139	46351	0.0603004	Autism Spectrum Disorder || id:ieu-a-1185	Autism Spectrum Disorder	Autism Spectrum Disorder || ||	TRUE	igd	14	3	0.0022428	1.00E-10	49890613	451486	ukb-b-1489	Cheese intake || id:ukb-b-1489	TRUE	reported	igd	20.88306333	2	TRUE
rs2854175	A	C	A	C	0.0169937	0.00890027	0.257474	NA	FALSE	FALSE	FALSE	ieu-a-1185	17	61998469	0.0156	46351	0.5693	Autism Spectrum Disorder || id:ieu-a-1185	Autism Spectrum Disorder	Autism Spectrum Disorder || ||	TRUE	igd	59	17	0.00256857	3.70E-11	61998469	451486	ukb-b-1489	Cheese intake || id:ukb-b-1489	TRUE	reported	igd	16.73718049	2	TRUE
rs2960578	G	T	G	T	0.0170282	0.0235041	0.496281	NA	FALSE	FALSE	FALSE	ieu-a-1185	18	21143739	0.0138	46351	0.0884708	Autism Spectrum Disorder || id:ieu-a-1185	Autism Spectrum Disorder	Autism Spectrum Disorder || ||	TRUE	igd	61	18	0.00223594	2.60E-14	21143739	451486	ukb-b-1489	Cheese intake || id:ukb-b-1489	TRUE	reported	igd	28.99940862	2	TRUE
rs34198643	T	C	T	C	-0.0167006	0.00730327	0.224165	NA	FALSE	FALSE	FALSE	ieu-a-1185	7	2203808	0.0165	46351	0.6562	Autism Spectrum Disorder || id:ieu-a-1185	Autism Spectrum Disorder	Autism Spectrum Disorder || ||	TRUE	igd	28	7	0.00267855	4.50E-10	2203808	451486	ukb-b-1489	Cheese intake || id:ukb-b-1489	TRUE	reported	igd	13.52206082	2	TRUE
rs35270670	G	A	G	A	0.0163794	-0.00390238	0.217962	NA	FALSE	FALSE	FALSE	ieu-a-1185	15	83481880	0.0164	46351	0.8107	Autism Spectrum Disorder || id:ieu-a-1185	Autism Spectrum Disorder	Autism Spectrum Disorder || ||	TRUE	igd	51	15	0.00270974	1.50E-09	83481880	451486	ukb-b-1489	Cheese intake || id:ukb-b-1489	TRUE	reported	igd	12.45631057	2	TRUE
rs4296548	G	T	G	T	0.0130245	0.0130042	0.609594	NA	FALSE	FALSE	FALSE	ieu-a-1185	3	36915814	0.0141	46351	0.3563	Autism Spectrum Disorder || id:ieu-a-1185	Autism Spectrum Disorder	Autism Spectrum Disorder || ||	TRUE	igd	11	3	0.00228781	1.20E-08	36915814	451486	ukb-b-1489	Cheese intake || id:ukb-b-1489	TRUE	reported	igd	15.42702882	2	TRUE
rs4681981	A	C	A	C	-0.0124361	-0.0164038	0.469086	NA	FALSE	FALSE	FALSE	ieu-a-1185	3	56704919	0.0139	46351	0.2398	Autism Spectrum Disorder || id:ieu-a-1185	Autism Spectrum Disorder	Autism Spectrum Disorder || ||	TRUE	igd	16	3	0.00224121	2.90E-08	56704919	451486	ukb-b-1489	Cheese intake || id:ukb-b-1489	TRUE	reported	igd	15.33637719	2	TRUE
rs4692708	C	A	C	A	0.0147298	0.0114958	0.252659	NA	FALSE	FALSE	FALSE	ieu-a-1185	4	170228542	0.016	46351	0.4694	Autism Spectrum Disorder || id:ieu-a-1185	Autism Spectrum Disorder	Autism Spectrum Disorder || ||	TRUE	igd	21	4	0.00258904	1.30E-08	170228542	451486	ukb-b-1489	Cheese intake || id:ukb-b-1489	TRUE	reported	igd	12.22389446	2	TRUE
rs504675	T	C	T	C	0.0274418	0.0267004	0.352634	NA	FALSE	FALSE	FALSE	ieu-a-1185	2	45154689	0.0144	46351	0.064	Autism Spectrum Disorder || id:ieu-a-1185	Autism Spectrum Disorder	Autism Spectrum Disorder || ||	TRUE	igd	7	2	0.00234182	1.00E-31	45154689	451486	ukb-b-1489	Cheese intake || id:ukb-b-1489	TRUE	reported	igd	62.70188832	2	TRUE
rs524468	G	A	G	A	-0.0142421	0.00690378	0.260633	NA	FALSE	FALSE	FALSE	ieu-a-1185	12	371786	0.0162	46351	0.6687	Autism Spectrum Disorder || id:ieu-a-1185	Autism Spectrum Disorder	Autism Spectrum Disorder || ||	TRUE	igd	43	12	0.00255161	2.40E-08	371786	451486	ukb-b-1489	Cheese intake || id:ukb-b-1489	TRUE	reported	igd	12.00738839	2	TRUE
rs531358	T	C	T	C	0.0131666	0.0218985	0.649768	NA	FALSE	FALSE	FALSE	ieu-a-1185	1	93676011	0.0145	46351	0.1312	Autism Spectrum Disorder || id:ieu-a-1185	Autism Spectrum Disorder	Autism Spectrum Disorder || ||	TRUE	igd	2	1	0.00233731	1.80E-08	93676011	451486	ukb-b-1489	Cheese intake || id:ukb-b-1489	TRUE	reported	igd	14.44344387	2	TRUE
rs6126641	A	G	A	G	0.013226	0.0114047	0.336196	NA	FALSE	FALSE	FALSE	ieu-a-1185	20	51296552	0.0147	46351	0.4389	Autism Spectrum Disorder || id:ieu-a-1185	Autism Spectrum Disorder	Autism Spectrum Disorder || ||	TRUE	igd	64	20	0.00239492	3.30E-08	51296552	451486	ukb-b-1489	Cheese intake || id:ukb-b-1489	TRUE	reported	igd	13.61283525	2	TRUE
rs61953351	T	G	T	G	0.0145932	-0.00729656	0.250366	NA	FALSE	FALSE	FALSE	ieu-a-1185	12	121456616	0.0159	46351	0.6445	Autism Spectrum Disorder || id:ieu-a-1185	Autism Spectrum Disorder	Autism Spectrum Disorder || ||	TRUE	igd	47	12	0.00257996	1.50E-08	121456616	451486	ukb-b-1489	Cheese intake || id:ukb-b-1489	TRUE	reported	igd	12.00989954	2	TRUE
rs62034322	A	G	A	G	-0.0139355	0.000299955	0.379848	NA	FALSE	FALSE	FALSE	ieu-a-1185	16	28535834	0.0142	46351	0.9814	Autism Spectrum Disorder || id:ieu-a-1185	Autism Spectrum Disorder	Autism Spectrum Disorder || ||	TRUE	igd	55	16	0.00229986	1.40E-09	28535834	451486	ukb-b-1489	Cheese intake || id:ukb-b-1489	TRUE	reported	igd	17.29796504	2	TRUE
rs6685323	T	C	T	C	-0.0131886	-0.023801	0.309293	NA	FALSE	FALSE	FALSE	ieu-a-1185	1	154295592	0.0153	46351	0.1191	Autism Spectrum Disorder || id:ieu-a-1185	Autism Spectrum Disorder	Autism Spectrum Disorder || ||	TRUE	igd	4	1	0.00241592	4.80E-08	154295592	451486	ukb-b-1489	Cheese intake || id:ukb-b-1489	TRUE	reported	igd	12.73317077	2	TRUE
rs67238148	T	G	T	G	0.0165432	0.00370313	0.217471	NA	FALSE	FALSE	FALSE	ieu-a-1185	11	7946480	0.0165	46351	0.823	Autism Spectrum Disorder || id:ieu-a-1185	Autism Spectrum Disorder	Autism Spectrum Disorder || ||	TRUE	igd	39	11	0.00271432	1.10E-09	7946480	451486	ukb-b-1489	Cheese intake || id:ukb-b-1489	TRUE	reported	igd	12.64325721	2	TRUE
rs6873324	C	A	C	A	-0.0124766	-0.0125015	0.425802	NA	FALSE	FALSE	FALSE	ieu-a-1185	5	153597288	0.0141	46351	0.3752	Autism Spectrum Disorder || id:ieu-a-1185	Autism Spectrum Disorder	Autism Spectrum Disorder || ||	TRUE	igd	23	5	0.00227073	3.90E-08	153597288	451486	ukb-b-1489	Cheese intake || id:ukb-b-1489	TRUE	reported	igd	14.76295014	2	TRUE
rs7012814	A	G	A	G	-0.0185161	-0.037297	0.473966	NA	FALSE	FALSE	FALSE	ieu-a-1185	8	9173358	0.0142	46351	0.00846701	Autism Spectrum Disorder || id:ieu-a-1185	Autism Spectrum Disorder	Autism Spectrum Disorder || ||	TRUE	igd	31	8	0.00225388	2.10E-16	9173358	451486	ukb-b-1489	Cheese intake || id:ukb-b-1489	TRUE	reported	igd	33.65572145	2	TRUE
rs71386942	A	C	A	C	0.0144554	0.0355023	0.268947	NA	FALSE	FALSE	FALSE	ieu-a-1185	16	71992817	0.0156	46351	0.0232001	Autism Spectrum Disorder || id:ieu-a-1185	Autism Spectrum Disorder	Autism Spectrum Disorder || ||	TRUE	igd	56	16	0.00252205	9.90E-09	71992817	451486	ukb-b-1489	Cheese intake || id:ukb-b-1489	TRUE	reported	igd	12.91840539	2	TRUE
rs7298331	C	A	C	A	-0.013175	0.0234017	0.604531	NA	FALSE	FALSE	FALSE	ieu-a-1185	12	22322789	0.0142	46351	0.0978791	Autism Spectrum Disorder || id:ieu-a-1185	Autism Spectrum Disorder	Autism Spectrum Disorder || ||	TRUE	igd	45	12	0.00230588	1.10E-08	22322789	451486	ukb-b-1489	Cheese intake || id:ukb-b-1489	TRUE	reported	igd	15.60996581	2	TRUE
rs73096946	C	T	C	T	-0.0205914	-0.0145043	0.157396	NA	FALSE	FALSE	FALSE	ieu-a-1185	4	17788715	0.0198	46351	0.4663	Autism Spectrum Disorder || id:ieu-a-1185	Autism Spectrum Disorder	Autism Spectrum Disorder || ||	TRUE	igd	18	4	0.00306664	1.90E-11	17788715	451486	ukb-b-1489	Cheese intake || id:ukb-b-1489	TRUE	reported	igd	11.95922237	2	TRUE
rs7386207	T	C	T	C	-0.0124974	-0.040697	0.563517	NA	FALSE	FALSE	FALSE	ieu-a-1185	8	144246027	0.014	46351	0.00364704	Autism Spectrum Disorder || id:ieu-a-1185	Autism Spectrum Disorder	Autism Spectrum Disorder || ||	TRUE	igd	32	8	0.00226925	3.60E-08	144246027	451486	ukb-b-1489	Cheese intake || id:ukb-b-1489	TRUE	reported	igd	14.92077676	2	TRUE
rs7936836	A	C	A	C	0.0159029	0.00999983	0.417538	NA	FALSE	FALSE	FALSE	ieu-a-1185	11	43633645	0.0141	46351	0.4797	Autism Spectrum Disorder || id:ieu-a-1185	Autism Spectrum Disorder	Autism Spectrum Disorder || ||	TRUE	igd	40	11	0.00227272	2.60E-12	43633645	451486	ukb-b-1489	Cheese intake || id:ukb-b-1489	TRUE	reported	igd	23.81635927	2	TRUE
rs9504123	C	A	C	A	0.0141706	0.00220242	0.274743	NA	FALSE	FALSE	FALSE	ieu-a-1185	6	4478474	0.0155	46351	0.8877	Autism Spectrum Disorder || id:ieu-a-1185	Autism Spectrum Disorder	Autism Spectrum Disorder || ||	TRUE	igd	24	6	0.00250387	1.50E-08	4478474	451486	ukb-b-1489	Cheese intake || id:ukb-b-1489	TRUE	reported	igd	12.7647361	2	TRUE
rs975303	G	A	G	A	0.0212756	0.0618009	0.181313	NA	FALSE	FALSE	FALSE	ieu-a-1185	6	19028788	0.0183	46351	0.000717893	Autism Spectrum Disorder || id:ieu-a-1185	Autism Spectrum Disorder	Autism Spectrum Disorder || ||	TRUE	igd	25	6	0.00290699	2.50E-13	19028788	451486	ukb-b-1489	Cheese intake || id:ukb-b-1489	TRUE	reported	igd	15.9025498	2	TRUE
