# Supplementary material for: Associations between genetically determined dietary factors and risk of autism spectrum disorder: a Mendelian randomization study
Source: Front Nutr. 2024 Mar 1;11:1210855. doi: 10.3389/fnut.2024.1210855 (PMC10940521; doi:10.3389/fnut.2024.1210855)
Supplement: Supplementary file 1 [file Data_Sheet_1.ZIP › Basic information of SNPs/Coffee_intake.csv]

SNP	effect_allele.exposure	other_allele.exposure	effect_allele.outcome	other_allele.outcome	beta.exposure	beta.outcome	eaf.exposure	eaf.outcome	remove	palindromic	ambiguous	id.outcome	chr	pos	se.outcome	samplesize.outcome	pval.outcome	outcome	originalname.outcome	outcome.deprecated	mr_keep.outcome	data_source.outcome	X	chr.exposure	pval.exposure	se.exposure	samplesize.exposure	pos.exposure	id.exposure	exposure	mr_keep.exposure	pval_origin.exposure	data_source.exposure	F	action	mr_keep
rs1057868	T	C	T	C	0.0199509	0.0161981	0.284986	NA	FALSE	FALSE	FALSE	ieu-a-1185	7	75615006	0.0153	46351	0.2894	Autism Spectrum Disorder || id:ieu-a-1185	Autism Spectrum Disorder	Autism Spectrum Disorder || ||	TRUE	igd	16	7	5.40E-29	0.00178517	428860	75615006	ukb-b-5237	Coffee intake || id:ukb-b-5237	TRUE	reported	igd	50.90769287	2	TRUE
rs12514566	A	G	A	G	-0.0113972	0.00479847	0.337107	NA	FALSE	FALSE	FALSE	ieu-a-1185	5	7391462	0.0152	46351	0.750699	Autism Spectrum Disorder || id:ieu-a-1185	Autism Spectrum Disorder	Autism Spectrum Disorder || ||	TRUE	igd	10	5	2.40E-11	0.00170562	428860	7391462	ukb-b-5237	Coffee intake || id:ukb-b-5237	TRUE	reported	igd	19.95681183	2	TRUE
rs12989746	T	G	T	G	0.01035	0.0204985	0.249928	NA	FALSE	FALSE	FALSE	ieu-a-1185	2	49368391	0.016	46351	0.201	Autism Spectrum Disorder || id:ieu-a-1185	Autism Spectrum Disorder	Autism Spectrum Disorder || ||	TRUE	igd	5	2	2.80E-08	0.00186429	428860	49368391	ukb-b-5237	Coffee intake || id:ukb-b-5237	TRUE	reported	igd	11.55610022	2	TRUE
rs13054099	C	T	C	T	-0.0107777	0.00579677	0.261004	NA	FALSE	FALSE	FALSE	ieu-a-1185	22	41215672	0.0163	46351	0.722099	Autism Spectrum Disorder || id:ieu-a-1185	Autism Spectrum Disorder	Autism Spectrum Disorder || ||	TRUE	igd	39	22	4.30E-09	0.00183597	428860	41215672	ukb-b-5237	Coffee intake || id:ukb-b-5237	TRUE	reported	igd	13.29387846	2	TRUE
rs13163336	A	C	A	C	0.0149472	0.0194006	0.15761	NA	FALSE	FALSE	FALSE	ieu-a-1185	5	87943710	0.0188	46351	0.3026	Autism Spectrum Disorder || id:ieu-a-1185	Autism Spectrum Disorder	Autism Spectrum Disorder || ||	TRUE	igd	9	5	1.30E-11	0.00221005	428860	87943710	ukb-b-5237	Coffee intake || id:ukb-b-5237	TRUE	reported	igd	12.14654421	2	TRUE
rs1338549	G	T	G	T	-0.00945121	-0.0193025	0.533932	NA	FALSE	FALSE	FALSE	ieu-a-1185	6	98312143	0.0141	46351	0.17	Autism Spectrum Disorder || id:ieu-a-1185	Autism Spectrum Disorder	Autism Spectrum Disorder || ||	TRUE	igd	12	6	5.60E-09	0.0016218	428860	98312143	ukb-b-5237	Coffee intake || id:ukb-b-5237	TRUE	reported	igd	16.9028741	2	TRUE
rs13387939	A	C	A	C	0.0165558	0.00129916	0.828363	NA	FALSE	FALSE	FALSE	ieu-a-1185	2	637498	0.0185	46351	0.9456	Autism Spectrum Disorder || id:ieu-a-1185	Autism Spectrum Disorder	Autism Spectrum Disorder || ||	TRUE	igd	3	2	9.80E-15	0.0021386	428860	637498	ukb-b-5237	Coffee intake || id:ukb-b-5237	TRUE	reported	igd	17.04190158	2	TRUE
rs1421085	C	T	C	T	0.0185426	-0.00430074	0.40357	NA	FALSE	FALSE	FALSE	ieu-a-1185	16	53800954	0.014	46351	0.759	Autism Spectrum Disorder || id:ieu-a-1185	Autism Spectrum Disorder	Autism Spectrum Disorder || ||	TRUE	igd	28	16	1.70E-29	0.00164436	428860	53800954	ukb-b-5237	Coffee intake || id:ukb-b-5237	TRUE	reported	igd	61.22316429	2	TRUE
rs1942965	C	T	C	T	-0.00890339	-0.0071047	0.504585	NA	FALSE	FALSE	FALSE	ieu-a-1185	18	55032486	0.0156	46351	0.6519	Autism Spectrum Disorder || id:ieu-a-1185	Autism Spectrum Disorder	Autism Spectrum Disorder || ||	TRUE	igd	33	18	3.80E-08	0.00161917	428860	55032486	ukb-b-5237	Coffee intake || id:ukb-b-5237	TRUE	reported	igd	15.11724544	2	TRUE
rs2189234	G	T	G	T	0.00998689	0.0209989	0.617795	NA	FALSE	FALSE	FALSE	ieu-a-1185	4	106075498	0.0144	46351	0.1445	Autism Spectrum Disorder || id:ieu-a-1185	Autism Spectrum Disorder	Autism Spectrum Disorder || ||	TRUE	igd	8	4	1.80E-09	0.00166052	428860	106075498	ukb-b-5237	Coffee intake || id:ukb-b-5237	TRUE	reported	igd	17.08277158	2	TRUE
rs2465037	A	C	A	C	-0.0106317	-0.0129029	0.343017	NA	FALSE	FALSE	FALSE	ieu-a-1185	6	51179260	0.0146	46351	0.3783	Autism Spectrum Disorder || id:ieu-a-1185	Autism Spectrum Disorder	Autism Spectrum Disorder || ||	TRUE	igd	11	6	4.80E-10	0.00170743	428860	51179260	ukb-b-5237	Coffee intake || id:ukb-b-5237	TRUE	reported	igd	17.47571907	2	TRUE
rs2472297	T	C	T	C	0.0464708	-0.0449032	0.262883	NA	FALSE	FALSE	FALSE	ieu-a-1185	15	75027880	0.0157	46351	0.00415796	Autism Spectrum Disorder || id:ieu-a-1185	Autism Spectrum Disorder	Autism Spectrum Disorder || ||	TRUE	igd	25	15	1.10E-142	0.00182733	428860	75027880	ukb-b-5237	Coffee intake || id:ukb-b-5237	TRUE	reported	igd	250.7882139	2	TRUE
rs2597805	T	C	T	C	0.00985502	-0.023197	0.682463	NA	FALSE	FALSE	FALSE	ieu-a-1185	4	17424930	0.0154	46351	0.1316	Autism Spectrum Disorder || id:ieu-a-1185	Autism Spectrum Disorder	Autism Spectrum Disorder || ||	TRUE	igd	7	4	2.00E-08	0.00175623	428860	17424930	ukb-b-5237	Coffee intake || id:ukb-b-5237	TRUE	reported	igd	13.64795168	2	TRUE
rs34060476	G	A	G	A	0.0184292	-0.0458048	0.133855	NA	FALSE	FALSE	FALSE	ieu-a-1185	7	73037956	0.0207	46351	0.0267602	Autism Spectrum Disorder || id:ieu-a-1185	Autism Spectrum Disorder	Autism Spectrum Disorder || ||	TRUE	igd	18	7	7.50E-15	0.00237033	428860	73037956	ukb-b-5237	Coffee intake || id:ukb-b-5237	TRUE	reported	igd	14.01724635	2	TRUE
rs4410790	C	T	C	T	0.039072	0.0130042	0.632141	NA	FALSE	FALSE	FALSE	ieu-a-1185	7	17284577	0.0145	46351	0.3708	Autism Spectrum Disorder || id:ieu-a-1185	Autism Spectrum Disorder	Autism Spectrum Disorder || ||	TRUE	igd	17	7	1.20E-120	0.00167288	428860	17284577	ukb-b-5237	Coffee intake || id:ukb-b-5237	TRUE	reported	igd	253.8528342	2	TRUE
rs4615895	A	G	A	G	0.0122025	0.0294034	0.740926	NA	FALSE	FALSE	FALSE	ieu-a-1185	1	96274668	0.0157	46351	0.0616496	Autism Spectrum Disorder || id:ieu-a-1185	Autism Spectrum Disorder	Autism Spectrum Disorder || ||	TRUE	igd	2	1	4.20E-11	0.00184972	428860	96274668	ukb-b-5237	Coffee intake || id:ukb-b-5237	TRUE	reported	igd	16.70818223	2	TRUE
rs476828	C	T	C	T	0.0173461	0.0127003	0.237409	NA	FALSE	FALSE	FALSE	ieu-a-1185	18	57852587	0.016	46351	0.4283	Autism Spectrum Disorder || id:ieu-a-1185	Autism Spectrum Disorder	Autism Spectrum Disorder || ||	TRUE	igd	34	18	5.60E-20	0.00189543	428860	57852587	ukb-b-5237	Coffee intake || id:ukb-b-5237	TRUE	reported	igd	30.32743821	2	TRUE
rs516636	A	C	A	C	0.0116767	0.0143959	0.208913	NA	FALSE	FALSE	FALSE	ieu-a-1185	1	177855517	0.0169	46351	0.395	Autism Spectrum Disorder || id:ieu-a-1185	Autism Spectrum Disorder	Autism Spectrum Disorder || ||	TRUE	igd	1	1	4.00E-09	0.00198419	428860	177855517	ukb-b-5237	Coffee intake || id:ukb-b-5237	TRUE	reported	igd	11.4472985	2	TRUE
rs56113850	C	T	C	T	0.0126667	-0.0202045	0.578109	NA	FALSE	FALSE	FALSE	ieu-a-1185	19	41353107	0.0151	46351	0.1788	Autism Spectrum Disorder || id:ieu-a-1185	Autism Spectrum Disorder	Autism Spectrum Disorder || ||	TRUE	igd	35	19	8.90E-15	0.00163351	428860	41353107	ukb-b-5237	Coffee intake || id:ukb-b-5237	TRUE	reported	igd	29.33263241	2	TRUE
rs6062682	T	C	T	C	0.0103704	-0.00800193	0.464546	NA	FALSE	FALSE	FALSE	ieu-a-1185	20	62891820	0.014	46351	0.5682	Autism Spectrum Disorder || id:ieu-a-1185	Autism Spectrum Disorder	Autism Spectrum Disorder || ||	TRUE	igd	38	20	2.50E-10	0.00163929	428860	62891820	ukb-b-5237	Coffee intake || id:ukb-b-5237	TRUE	reported	igd	19.91033015	2	TRUE
rs6063085	C	A	C	A	0.0104106	0.00719583	0.373473	NA	FALSE	FALSE	FALSE	ieu-a-1185	20	45840459	0.0144	46351	0.6185	Autism Spectrum Disorder || id:ieu-a-1185	Autism Spectrum Disorder	Autism Spectrum Disorder || ||	TRUE	igd	37	20	4.50E-10	0.00166919	428860	45840459	ukb-b-5237	Coffee intake || id:ukb-b-5237	TRUE	reported	igd	18.20477766	2	TRUE
rs61928609	C	A	C	A	-0.0147305	-0.0143959	0.835328	NA	FALSE	FALSE	FALSE	ieu-a-1185	12	11316437	0.0196	46351	0.462701	Autism Spectrum Disorder || id:ieu-a-1185	Autism Spectrum Disorder	Autism Spectrum Disorder || ||	TRUE	igd	24	12	1.30E-11	0.00217536	428860	11316437	ukb-b-5237	Coffee intake || id:ukb-b-5237	TRUE	reported	igd	12.61508683	2	TRUE
rs62064918	T	C	T	C	-0.0103075	0.0164047	0.244545	NA	FALSE	FALSE	FALSE	ieu-a-1185	17	46155786	0.0163	46351	0.3137	Autism Spectrum Disorder || id:ieu-a-1185	Autism Spectrum Disorder	Autism Spectrum Disorder || ||	TRUE	igd	29	17	4.10E-08	0.00187872	428860	46155786	ukb-b-5237	Coffee intake || id:ukb-b-5237	TRUE	reported	igd	11.12216133	2	TRUE
rs630194	C	T	C	T	-0.0113533	-0.0132025	0.343374	NA	FALSE	FALSE	FALSE	ieu-a-1185	18	40950954	0.0145	46351	0.3623	Autism Spectrum Disorder || id:ieu-a-1185	Autism Spectrum Disorder	Autism Spectrum Disorder || ||	TRUE	igd	32	18	2.30E-11	0.00169853	428860	40950954	ukb-b-5237	Coffee intake || id:ukb-b-5237	TRUE	reported	igd	20.14798598	2	TRUE
rs6469262	C	T	C	T	-0.00915347	0.0139975	0.564966	NA	FALSE	FALSE	FALSE	ieu-a-1185	8	110443480	0.0139	46351	0.3147	Autism Spectrum Disorder || id:ieu-a-1185	Autism Spectrum Disorder	Autism Spectrum Disorder || ||	TRUE	igd	19	8	1.90E-08	0.00162895	428860	110443480	ukb-b-5237	Coffee intake || id:ukb-b-5237	TRUE	reported	igd	15.52191206	2	TRUE
rs75347775	A	G	A	G	0.0104504	-0.00490199	0.244531	NA	FALSE	FALSE	FALSE	ieu-a-1185	19	18495908	0.0162	46351	0.7627	Autism Spectrum Disorder || id:ieu-a-1185	Autism Spectrum Disorder	Autism Spectrum Disorder || ||	TRUE	igd	36	19	2.70E-08	0.00187898	428860	18495908	ukb-b-5237	Coffee intake || id:ukb-b-5237	TRUE	reported	igd	11.42908938	2	TRUE
rs780093	C	T	C	T	0.0132935	-0.00789872	0.615839	NA	FALSE	FALSE	FALSE	ieu-a-1185	2	27742603	0.0143	46351	0.581599	Autism Spectrum Disorder || id:ieu-a-1185	Autism Spectrum Disorder	Autism Spectrum Disorder || ||	TRUE	igd	4	2	1.00E-15	0.00165695	428860	27742603	ukb-b-5237	Coffee intake || id:ukb-b-5237	TRUE	reported	igd	30.4578433	2	TRUE
rs7811609	T	C	T	C	0.00913864	0.0082955	0.374746	NA	FALSE	FALSE	FALSE	ieu-a-1185	7	32930597	0.0142	46351	0.5567	Autism Spectrum Disorder || id:ieu-a-1185	Autism Spectrum Disorder	Autism Spectrum Disorder || ||	TRUE	igd	15	7	4.00E-08	0.00166468	428860	32930597	ukb-b-5237	Coffee intake || id:ukb-b-5237	TRUE	reported	igd	14.12333864	2	TRUE
rs9398171	T	C	T	C	0.0108577	0.0143959	0.71064	NA	FALSE	FALSE	FALSE	ieu-a-1185	6	108983527	0.0154	46351	0.3495	Autism Spectrum Disorder || id:ieu-a-1185	Autism Spectrum Disorder	Autism Spectrum Disorder || ||	TRUE	igd	13	6	1.10E-09	0.00177995	428860	108983527	ukb-b-5237	Coffee intake || id:ukb-b-5237	TRUE	reported	igd	15.30353223	2	TRUE
