# Supplementary material for: Associations between genetically determined dietary factors and risk of autism spectrum disorder: a Mendelian randomization study
Source: Front Nutr. 2024 Mar 1;11:1210855. doi: 10.3389/fnut.2024.1210855 (PMC10940521; doi:10.3389/fnut.2024.1210855)
Supplement: Supplementary file 1 [file Data_Sheet_1.ZIP › Basic information of SNPs/Cooked_vegetable_intake.csv]

SNP	effect_allele.exposure	other_allele.exposure	effect_allele.outcome	other_allele.outcome	beta.exposure	beta.outcome	eaf.exposure	eaf.outcome	remove	palindromic	ambiguous	id.outcome	chr	pos	se.outcome	samplesize.outcome	pval.outcome	outcome	originalname.outcome	outcome.deprecated	mr_keep.outcome	data_source.outcome	X	samplesize.exposure	se.exposure	pval.exposure	chr.exposure	pos.exposure	id.exposure	exposure	mr_keep.exposure	pval_origin.exposure	data_source.exposure	F	action	mr_keep
rs10156602	G	A	G	A	0.0110063	0.00230265	0.361369	NA	FALSE	FALSE	FALSE	ieu-a-1185	9	96345328	0.0142	46351	0.8696	Autism Spectrum Disorder || id:ieu-a-1185	Autism Spectrum Disorder	Autism Spectrum Disorder || ||	TRUE	igd	9	448651	0.00163687	1.80E-11	9	96345328	ukb-b-8089	Cooked vegetable intake || id:ukb-b-8089	TRUE	reported	igd	20.86908772	2	TRUE
rs10161952	C	A	C	A	-0.0095798	0.00160128	0.31274	NA	FALSE	FALSE	FALSE	ieu-a-1185	13	59474383	0.0152	46351	0.9151	Autism Spectrum Disorder || id:ieu-a-1185	Autism Spectrum Disorder	Autism Spectrum Disorder || ||	TRUE	igd	14	448651	0.00168589	1.30E-08	13	59474383	ukb-b-8089	Cooked vegetable intake || id:ukb-b-8089	TRUE	reported	igd	13.88034979	2	TRUE
rs12550717	A	G	A	G	0.00918737	-0.0419998	0.372413	NA	FALSE	FALSE	FALSE	ieu-a-1185	8	10266706	0.0145	46351	0.00364897	Autism Spectrum Disorder || id:ieu-a-1185	Autism Spectrum Disorder	Autism Spectrum Disorder || ||	TRUE	igd	8	448651	0.00161897	1.40E-08	8	10266706	ukb-b-8089	Cooked vegetable intake || id:ukb-b-8089	TRUE	reported	igd	15.05380252	2	TRUE
rs12629972	C	T	C	T	0.0117995	0.0144032	0.588311	NA	FALSE	FALSE	FALSE	ieu-a-1185	3	25121444	0.014	46351	0.3067	Autism Spectrum Disorder || id:ieu-a-1185	Autism Spectrum Disorder	Autism Spectrum Disorder || ||	TRUE	igd	4	448651	0.00159079	1.20E-13	3	25121444	ukb-b-8089	Cooked vegetable intake || id:ukb-b-8089	TRUE	reported	igd	26.65210986	2	TRUE
rs1421085	C	T	C	T	0.0103316	-0.00430074	0.40346	NA	FALSE	FALSE	FALSE	ieu-a-1185	16	53800954	0.014	46351	0.759	Autism Spectrum Disorder || id:ieu-a-1185	Autism Spectrum Disorder	Autism Spectrum Disorder || ||	TRUE	igd	15	448651	0.00159054	8.30E-11	16	53800954	ukb-b-8089	Cooked vegetable intake || id:ukb-b-8089	TRUE	reported	igd	20.31111433	2	TRUE
rs1816263	C	T	C	T	0.00958122	0.0108992	0.280188	NA	FALSE	FALSE	FALSE	ieu-a-1185	5	141217079	0.0161	46351	0.5001	Autism Spectrum Disorder || id:ieu-a-1185	Autism Spectrum Disorder	Autism Spectrum Disorder || ||	TRUE	igd	6	448651	0.00174063	3.70E-08	5	141217079	ukb-b-8089	Cooked vegetable intake || id:ukb-b-8089	TRUE	reported	igd	12.22185706	2	TRUE
rs2052063	T	C	T	C	-0.00945755	-0.028595	0.515902	NA	FALSE	FALSE	FALSE	ieu-a-1185	10	118040352	0.0138	46351	0.0389798	Autism Spectrum Disorder || id:ieu-a-1185	Autism Spectrum Disorder	Autism Spectrum Disorder || ||	TRUE	igd	11	448651	0.0015679	1.60E-09	10	118040352	ukb-b-8089	Cooked vegetable intake || id:ukb-b-8089	TRUE	reported	igd	18.17467796	2	TRUE
rs2252508	G	A	G	A	0.0091021	0.00170145	0.480256	NA	FALSE	FALSE	FALSE	ieu-a-1185	1	153913770	0.0138	46351	0.9011	Autism Spectrum Disorder || id:ieu-a-1185	Autism Spectrum Disorder	Autism Spectrum Disorder || ||	TRUE	igd	1	448651	0.00156216	5.70E-09	1	153913770	ukb-b-8089	Cooked vegetable intake || id:ukb-b-8089	TRUE	reported	igd	16.94879896	2	TRUE
rs2844672	A	G	A	G	-0.00964215	0.000899595	0.624125	NA	FALSE	FALSE	FALSE	ieu-a-1185	6	31005139	0.0141	46351	0.9503	Autism Spectrum Disorder || id:ieu-a-1185	Autism Spectrum Disorder	Autism Spectrum Disorder || ||	TRUE	igd	7	448651	0.00160923	2.10E-09	6	31005139	ukb-b-8089	Cooked vegetable intake || id:ukb-b-8089	TRUE	reported	igd	16.84499598	2	TRUE
rs28450747	A	G	A	G	-0.0101604	-0.0454996	0.23257	NA	FALSE	FALSE	FALSE	ieu-a-1185	4	42137653	0.0169	46351	0.00688098	Autism Spectrum Disorder || id:ieu-a-1185	Autism Spectrum Disorder	Autism Spectrum Disorder || ||	TRUE	igd	5	448651	0.0018547	4.30E-08	4	42137653	ukb-b-8089	Cooked vegetable intake || id:ukb-b-8089	TRUE	reported	igd	10.71285342	2	TRUE
rs28711392	C	T	C	T	-0.0107461	0.00950503	0.367132	NA	FALSE	FALSE	FALSE	ieu-a-1185	11	13349559	0.0144	46351	0.5093	Autism Spectrum Disorder || id:ieu-a-1185	Autism Spectrum Disorder	Autism Spectrum Disorder || ||	TRUE	igd	13	448651	0.00163223	4.60E-11	11	13349559	ukb-b-8089	Cooked vegetable intake || id:ukb-b-8089	TRUE	reported	igd	20.14289915	2	TRUE
rs34155012	T	C	T	C	0.0105584	-0.00329542	0.227386	NA	FALSE	FALSE	FALSE	ieu-a-1185	22	48977215	0.0176	46351	0.8533	Autism Spectrum Disorder || id:ieu-a-1185	Autism Spectrum Disorder	Autism Spectrum Disorder || ||	TRUE	igd	17	448651	0.00192208	3.90E-08	22	48977215	ukb-b-8089	Cooked vegetable intake || id:ukb-b-8089	TRUE	reported	igd	10.60273534	2	TRUE
rs838133	G	A	G	A	0.0116877	-0.0150955	0.549575	NA	FALSE	FALSE	FALSE	ieu-a-1185	19	49259529	0.0146	46351	0.3024	Autism Spectrum Disorder || id:ieu-a-1185	Autism Spectrum Disorder	Autism Spectrum Disorder || ||	TRUE	igd	16	448651	0.00161465	4.50E-13	19	49259529	ukb-b-8089	Cooked vegetable intake || id:ukb-b-8089	TRUE	reported	igd	25.94202922	2	TRUE
