# Supplementary material for: Associations between genetically determined dietary factors and risk of autism spectrum disorder: a Mendelian randomization study
Source: Front Nutr. 2024 Mar 1;11:1210855. doi: 10.3389/fnut.2024.1210855 (PMC10940521; doi:10.3389/fnut.2024.1210855)
Supplement: Supplementary file 1 [file Data_Sheet_1.ZIP › Basic information of SNPs/Dried_fruit_intake.csv]

SNP	effect_allele.exposure	other_allele.exposure	effect_allele.outcome	other_allele.outcome	beta.exposure	beta.outcome	eaf.exposure	eaf.outcome	remove	palindromic	ambiguous	id.outcome	chr	pos	se.outcome	samplesize.outcome	pval.outcome	outcome	originalname.outcome	outcome.deprecated	mr_keep.outcome	data_source.outcome	X	se.exposure	pval.exposure	chr.exposure	pos.exposure	samplesize.exposure	id.exposure	exposure	mr_keep.exposure	pval_origin.exposure	data_source.exposure	F	action	mr_keep
rs10026792	A	G	A	G	0.0108465	-0.00599795	0.290404	NA	FALSE	FALSE	FALSE	ieu-a-1185	4	2862190	0.0153	46351	0.6946	Autism Spectrum Disorder || id:ieu-a-1185	Autism Spectrum Disorder	Autism Spectrum Disorder || ||	TRUE	igd	15	0.0018423	3.90E-09	4	2862190	421764	ukb-b-16576	Dried fruit intake || id:ukb-b-16576	TRUE	reported	igd	14.28614114	2	TRUE
rs10129747	G	A	G	A	0.00935902	-0.00509699	0.530254	NA	FALSE	FALSE	FALSE	ieu-a-1185	14	77433198	0.0142	46351	0.7183	Autism Spectrum Disorder || id:ieu-a-1185	Autism Spectrum Disorder	Autism Spectrum Disorder || ||	TRUE	igd	33	0.00168126	2.60E-08	14	77433198	421764	ukb-b-16576	Dried fruit intake || id:ukb-b-16576	TRUE	reported	igd	15.43767401	2	TRUE
rs10896126	G	A	G	A	-0.015009	-0.00960374	0.303582	NA	FALSE	FALSE	FALSE	ieu-a-1185	11	66292908	0.0153	46351	0.528	Autism Spectrum Disorder || id:ieu-a-1185	Autism Spectrum Disorder	Autism Spectrum Disorder || ||	TRUE	igd	27	0.00181919	1.60E-16	11	66292908	421764	ukb-b-16576	Dried fruit intake || id:ukb-b-16576	TRUE	reported	igd	28.78398867	2	TRUE
rs11152349	A	G	A	G	0.00991215	0.0207042	0.302856	NA	FALSE	FALSE	FALSE	ieu-a-1185	18	60233646	0.015	46351	0.1677	Autism Spectrum Disorder || id:ieu-a-1185	Autism Spectrum Disorder	Autism Spectrum Disorder || ||	TRUE	igd	42	0.0018176	4.90E-08	18	60233646	421764	ukb-b-16576	Dried fruit intake || id:ukb-b-16576	TRUE	reported	igd	12.55852536	2	TRUE
rs11720884	G	A	G	A	0.0111797	0.0010005	0.250137	NA	FALSE	FALSE	FALSE	ieu-a-1185	3	43941406	0.0154	46351	0.9472	Autism Spectrum Disorder || id:ieu-a-1185	Autism Spectrum Disorder	Autism Spectrum Disorder || ||	TRUE	igd	13	0.00193554	7.60E-09	3	43941406	421764	ukb-b-16576	Dried fruit intake || id:ukb-b-16576	TRUE	reported	igd	12.51574434	2	TRUE
rs12137234	T	C	T	C	0.0102051	0.0118989	0.303772	NA	FALSE	FALSE	FALSE	ieu-a-1185	1	72270797	0.0164	46351	0.4653	Autism Spectrum Disorder || id:ieu-a-1185	Autism Spectrum Disorder	Autism Spectrum Disorder || ||	TRUE	igd	3	0.00183744	2.80E-08	1	72270797	421764	ukb-b-16576	Dried fruit intake || id:ukb-b-16576	TRUE	reported	igd	13.0481456	2	TRUE
rs1582322	G	A	G	A	0.00994346	0.00999983	0.604805	NA	FALSE	FALSE	FALSE	ieu-a-1185	16	52105988	0.0141	46351	0.4766	Autism Spectrum Disorder || id:ieu-a-1185	Autism Spectrum Disorder	Autism Spectrum Disorder || ||	TRUE	igd	37	0.00171571	6.80E-09	16	52105988	421764	ukb-b-16576	Dried fruit intake || id:ukb-b-16576	TRUE	reported	igd	16.05678458	2	TRUE
rs1622515	G	A	G	A	0.00991719	0.0208049	0.484704	NA	FALSE	FALSE	FALSE	ieu-a-1185	11	95523433	0.0138	46351	0.1329	Autism Spectrum Disorder || id:ieu-a-1185	Autism Spectrum Disorder	Autism Spectrum Disorder || ||	TRUE	igd	29	0.00167077	2.90E-09	11	95523433	421764	ukb-b-16576	Dried fruit intake || id:ukb-b-16576	TRUE	reported	igd	17.6004335	2	TRUE
rs1648404	T	C	T	C	0.00941595	0.00509699	0.476112	NA	FALSE	FALSE	FALSE	ieu-a-1185	4	37175523	0.0138	46351	0.714801	Autism Spectrum Disorder || id:ieu-a-1185	Autism Spectrum Disorder	Autism Spectrum Disorder || ||	TRUE	igd	16	0.00167357	1.80E-08	4	37175523	421764	ukb-b-16576	Dried fruit intake || id:ukb-b-16576	TRUE	reported	igd	15.79182412	2	TRUE
rs17175518	A	C	A	C	0.0114962	0.0166014	0.232775	NA	FALSE	FALSE	FALSE	ieu-a-1185	18	57850583	0.0161	46351	0.3004	Autism Spectrum Disorder || id:ieu-a-1185	Autism Spectrum Disorder	Autism Spectrum Disorder || ||	TRUE	igd	41	0.00197514	5.90E-09	18	57850583	421764	ukb-b-16576	Dried fruit intake || id:ukb-b-16576	TRUE	reported	igd	12.10075116	2	TRUE
rs17184707	T	C	T	C	-0.0114381	-0.0426988	0.212811	NA	FALSE	FALSE	FALSE	ieu-a-1185	2	166183577	0.0167	46351	0.0107701	Autism Spectrum Disorder || id:ieu-a-1185	Autism Spectrum Disorder	Autism Spectrum Disorder || ||	TRUE	igd	11	0.00204011	2.10E-08	2	166183577	421764	ukb-b-16576	Dried fruit intake || id:ukb-b-16576	TRUE	reported	igd	10.5320395	2	TRUE
rs2533273	A	C	A	C	-0.00987659	-0.0104039	0.48453	NA	FALSE	FALSE	FALSE	ieu-a-1185	7	153485282	0.0141	46351	0.4613	Autism Spectrum Disorder || id:ieu-a-1185	Autism Spectrum Disorder	Autism Spectrum Disorder || ||	TRUE	igd	20	0.00167714	3.90E-09	7	153485282	421764	ukb-b-16576	Dried fruit intake || id:ukb-b-16576	TRUE	reported	igd	17.32388365	2	TRUE
rs261809	G	A	G	A	-0.00962858	0.0208049	0.540636	NA	FALSE	FALSE	FALSE	ieu-a-1185	1	241054465	0.0139	46351	0.1348	Autism Spectrum Disorder || id:ieu-a-1185	Autism Spectrum Disorder	Autism Spectrum Disorder || ||	TRUE	igd	1	0.00167902	9.80E-09	1	241054465	421764	ukb-b-16576	Dried fruit intake || id:ukb-b-16576	TRUE	reported	igd	16.33501065	2	TRUE
rs3101339	C	A	C	A	0.0142595	0.0350988	0.603285	NA	FALSE	FALSE	FALSE	ieu-a-1185	1	72748669	0.0142	46351	0.0136301	Autism Spectrum Disorder || id:ieu-a-1185	Autism Spectrum Disorder	Autism Spectrum Disorder || ||	TRUE	igd	6	0.00170546	6.20E-17	1	72748669	421764	ukb-b-16576	Dried fruit intake || id:ukb-b-16576	TRUE	reported	igd	33.46486384	2	TRUE
rs34162196	T	C	T	C	-0.0223628	-0.0303046	0.101001	NA	FALSE	FALSE	FALSE	ieu-a-1185	14	22038125	0.0227	46351	0.182	Autism Spectrum Disorder || id:ieu-a-1185	Autism Spectrum Disorder	Autism Spectrum Disorder || ||	TRUE	igd	32	0.00277168	7.10E-16	14	22038125	421764	ukb-b-16576	Dried fruit intake || id:ukb-b-16576	TRUE	reported	igd	11.82200599	2	TRUE
rs3764002	T	C	T	C	0.0131215	0.0159029	0.261416	NA	FALSE	FALSE	FALSE	ieu-a-1185	12	108618630	0.0156	46351	0.3081	Autism Spectrum Disorder || id:ieu-a-1185	Autism Spectrum Disorder	Autism Spectrum Disorder || ||	TRUE	igd	30	0.00190081	5.10E-12	12	108618630	421764	ukb-b-16576	Dried fruit intake || id:ukb-b-16576	TRUE	reported	igd	18.40214712	2	TRUE
rs4140799	A	G	A	G	0.0094566	-0.0037972	0.531856	NA	FALSE	FALSE	FALSE	ieu-a-1185	14	72170969	0.0138	46351	0.7819	Autism Spectrum Disorder || id:ieu-a-1185	Autism Spectrum Disorder	Autism Spectrum Disorder || ||	TRUE	igd	31	0.00167846	1.80E-08	14	72170969	421764	ukb-b-16576	Dried fruit intake || id:ukb-b-16576	TRUE	reported	igd	15.80759443	2	TRUE
rs4149513	A	G	A	G	0.01173	0.0120965	0.493537	NA	FALSE	FALSE	FALSE	ieu-a-1185	2	101022726	0.0139	46351	0.3843	Autism Spectrum Disorder || id:ieu-a-1185	Autism Spectrum Disorder	Autism Spectrum Disorder || ||	TRUE	igd	10	0.00167139	2.20E-12	2	101022726	421764	ukb-b-16576	Dried fruit intake || id:ukb-b-16576	TRUE	reported	igd	24.62414482	2	TRUE
rs4269101	G	T	G	T	-0.0138099	-0.00519647	0.718948	NA	FALSE	FALSE	FALSE	ieu-a-1185	3	18763543	0.0154	46351	0.7382	Autism Spectrum Disorder || id:ieu-a-1185	Autism Spectrum Disorder	Autism Spectrum Disorder || ||	TRUE	igd	12	0.00185921	1.10E-13	3	18763543	421764	ukb-b-16576	Dried fruit intake || id:ukb-b-16576	TRUE	reported	igd	22.29765698	2	TRUE
rs429358	C	T	C	T	0.0199445	-0.023697	0.154208	NA	FALSE	FALSE	FALSE	ieu-a-1185	19	45411941	0.0188	46351	0.209	Autism Spectrum Disorder || id:ieu-a-1185	Autism Spectrum Disorder	Autism Spectrum Disorder || ||	TRUE	igd	43	0.00231362	6.70E-18	19	45411941	421764	ukb-b-16576	Dried fruit intake || id:ukb-b-16576	TRUE	reported	igd	19.38566135	2	TRUE
rs4800488	A	C	A	C	0.0119836	0.0213994	0.489858	NA	FALSE	FALSE	FALSE	ieu-a-1185	18	21117571	0.0138	46351	0.121	Autism Spectrum Disorder || id:ieu-a-1185	Autism Spectrum Disorder	Autism Spectrum Disorder || ||	TRUE	igd	40	0.00167202	7.70E-13	18	21117571	421764	ukb-b-16576	Dried fruit intake || id:ukb-b-16576	TRUE	reported	igd	25.67481549	2	TRUE
rs57499472	C	T	C	T	0.00991231	-0.011296	0.404131	NA	FALSE	FALSE	FALSE	ieu-a-1185	3	147239337	0.0142	46351	0.4273	Autism Spectrum Disorder || id:ieu-a-1185	Autism Spectrum Disorder	Autism Spectrum Disorder || ||	TRUE	igd	14	0.00171869	8.10E-09	3	147239337	421764	ukb-b-16576	Dried fruit intake || id:ukb-b-16576	TRUE	reported	igd	16.02035152	2	TRUE
rs72720396	G	A	G	A	0.0114265	0.005103	0.229157	NA	FALSE	FALSE	FALSE	ieu-a-1185	1	91191582	0.0166	46351	0.7567	Autism Spectrum Disorder || id:ieu-a-1185	Autism Spectrum Disorder	Autism Spectrum Disorder || ||	TRUE	igd	4	0.00198541	8.70E-09	1	91191582	421764	ukb-b-16576	Dried fruit intake || id:ukb-b-16576	TRUE	reported	igd	11.70213449	2	TRUE
rs7582086	T	G	T	G	-0.00962821	0.0143959	0.468273	NA	FALSE	FALSE	FALSE	ieu-a-1185	2	60231826	0.014	46351	0.3029	Autism Spectrum Disorder || id:ieu-a-1185	Autism Spectrum Disorder	Autism Spectrum Disorder || ||	TRUE	igd	8	0.00167381	8.80E-09	2	60231826	421764	ukb-b-16576	Dried fruit intake || id:ukb-b-16576	TRUE	reported	igd	16.47826667	2	TRUE
rs7599488	T	C	T	C	-0.0104154	-0.00490199	0.426408	NA	FALSE	FALSE	FALSE	ieu-a-1185	2	60718347	0.014	46351	0.727601	Autism Spectrum Disorder || id:ieu-a-1185	Autism Spectrum Disorder	Autism Spectrum Disorder || ||	TRUE	igd	9	0.00168729	6.70E-10	2	60718347	421764	ukb-b-16576	Dried fruit intake || id:ukb-b-16576	TRUE	reported	igd	18.64008984	2	TRUE
rs7808471	C	T	C	T	-0.0115362	0.00749804	0.322136	NA	FALSE	FALSE	FALSE	ieu-a-1185	7	132716502	0.015	46351	0.6186	Autism Spectrum Disorder || id:ieu-a-1185	Autism Spectrum Disorder	Autism Spectrum Disorder || ||	TRUE	igd	21	0.00178604	1.10E-10	7	132716502	421764	ukb-b-16576	Dried fruit intake || id:ukb-b-16576	TRUE	reported	igd	18.22097957	2	TRUE
rs7829800	G	A	G	A	-0.0104463	-0.0323026	0.671041	NA	FALSE	FALSE	FALSE	ieu-a-1185	8	144258705	0.0146	46351	0.0268102	Autism Spectrum Disorder || id:ieu-a-1185	Autism Spectrum Disorder	Autism Spectrum Disorder || ||	TRUE	igd	23	0.00178709	5.10E-09	8	144258705	421764	ukb-b-16576	Dried fruit intake || id:ukb-b-16576	TRUE	reported	igd	15.0857337	2	TRUE
rs862227	G	A	G	A	-0.0091646	-0.0394034	0.458327	NA	FALSE	FALSE	FALSE	ieu-a-1185	16	73602926	0.0146	46351	0.00680096	Autism Spectrum Disorder || id:ieu-a-1185	Autism Spectrum Disorder	Autism Spectrum Disorder || ||	TRUE	igd	36	0.00167238	4.30E-08	16	73602926	421764	ukb-b-16576	Dried fruit intake || id:ukb-b-16576	TRUE	reported	igd	14.91121456	2	TRUE
