# Supplementary material for: Associations between genetically determined dietary factors and risk of autism spectrum disorder: a Mendelian randomization study
Source: Front Nutr. 2024 Mar 1;11:1210855. doi: 10.3389/fnut.2024.1210855 (PMC10940521; doi:10.3389/fnut.2024.1210855)
Supplement: Supplementary file 1 [file Data_Sheet_1.ZIP › Basic information of SNPs/Fresh_fruit_intake.csv]

SNP	effect_allele.exposure	other_allele.exposure	effect_allele.outcome	other_allele.outcome	beta.exposure	beta.outcome	eaf.exposure	eaf.outcome	remove	palindromic	ambiguous	id.outcome	chr	pos	se.outcome	samplesize.outcome	pval.outcome	outcome	originalname.outcome	outcome.deprecated	mr_keep.outcome	data_source.outcome	X	pval.exposure	pos.exposure	samplesize.exposure	chr.exposure	se.exposure	id.exposure	exposure	mr_keep.exposure	pval_origin.exposure	data_source.exposure	F	action	mr_keep
rs10064431	C	T	C	T	-0.00757392	0.0328022	0.522495	NA	FALSE	FALSE	FALSE	ieu-a-1185	5	92950673	0.0141	46351	0.0202899	Autism Spectrum Disorder || id:ieu-a-1185	Autism Spectrum Disorder	Autism Spectrum Disorder || ||	TRUE	igd	17	6.00E-10	92950673	446462	5	0.00122365	ukb-b-3881	Fresh fruit intake || id:ukb-b-3881	TRUE	reported	igd	19.1176148	2	TRUE
rs10192394	T	C	T	C	-0.00766096	-0.0244976	0.528785	NA	FALSE	FALSE	FALSE	ieu-a-1185	2	146298007	0.014	46351	0.0805008	Autism Spectrum Disorder || id:ieu-a-1185	Autism Spectrum Disorder	Autism Spectrum Disorder || ||	TRUE	igd	12	4.50E-10	146298007	446462	2	0.0012287	ukb-b-3881	Fresh fruit intake || id:ukb-b-3881	TRUE	reported	igd	19.37402263	2	TRUE
rs10249294	A	G	A	G	0.0195637	-0.00739729	0.372973	NA	FALSE	FALSE	FALSE	ieu-a-1185	7	143723137	0.0142	46351	0.6041	Autism Spectrum Disorder || id:ieu-a-1185	Autism Spectrum Disorder	Autism Spectrum Disorder || ||	TRUE	igd	24	4.10E-54	143723137	446462	7	0.00126299	ukb-b-3881	Fresh fruit intake || id:ukb-b-3881	TRUE	reported	igd	112.2543121	2	TRUE
rs10271924	T	C	T	C	-0.00704676	-0.0146975	0.492595	NA	FALSE	FALSE	FALSE	ieu-a-1185	7	153495206	0.0148	46351	0.3204	Autism Spectrum Disorder || id:ieu-a-1185	Autism Spectrum Disorder	Autism Spectrum Disorder || ||	TRUE	igd	23	2.00E-08	153495206	446462	7	0.00125592	ukb-b-3881	Fresh fruit intake || id:ukb-b-3881	TRUE	reported	igd	15.73776691	2	TRUE
rs1051547	C	T	C	T	-0.00757523	-0.0133998	0.561537	NA	FALSE	FALSE	FALSE	ieu-a-1185	16	19279380	0.0143	46351	0.3479	Autism Spectrum Disorder || id:ieu-a-1185	Autism Spectrum Disorder	Autism Spectrum Disorder || ||	TRUE	igd	47	1.10E-09	19279380	446462	16	0.00124161	ukb-b-3881	Fresh fruit intake || id:ukb-b-3881	TRUE	reported	igd	18.3306748	2	TRUE
rs10828266	G	A	G	A	0.0123642	0.011597	0.715634	NA	FALSE	FALSE	FALSE	ieu-a-1185	10	22098701	0.015	46351	0.44	Autism Spectrum Disorder || id:ieu-a-1185	Autism Spectrum Disorder	Autism Spectrum Disorder || ||	TRUE	igd	34	8.10E-20	22098701	446462	10	0.00135696	ukb-b-3881	Fresh fruit intake || id:ukb-b-3881	TRUE	reported	igd	33.79305906	2	TRUE
rs10838724	T	G	T	G	0.00901088	0.0109004	0.367992	NA	FALSE	FALSE	FALSE	ieu-a-1185	11	47527052	0.0143	46351	0.4485	Autism Spectrum Disorder || id:ieu-a-1185	Autism Spectrum Disorder	Autism Spectrum Disorder || ||	TRUE	igd	37	2.10E-12	47527052	446462	11	0.00128277	ukb-b-3881	Fresh fruit intake || id:ukb-b-3881	TRUE	reported	igd	22.95345965	2	TRUE
rs10840126	G	A	G	A	-0.00771754	-0.00890027	0.376121	NA	FALSE	FALSE	FALSE	ieu-a-1185	11	8825774	0.0145	46351	0.5407	Autism Spectrum Disorder || id:ieu-a-1185	Autism Spectrum Disorder	Autism Spectrum Disorder || ||	TRUE	igd	36	1.90E-09	8825774	446462	11	0.00128576	ukb-b-3881	Fresh fruit intake || id:ukb-b-3881	TRUE	reported	igd	16.90870721	2	TRUE
rs11085749	A	G	A	G	-0.00773361	-0.0101008	0.387076	NA	FALSE	FALSE	FALSE	ieu-a-1185	19	10961273	0.0142	46351	0.4763	Autism Spectrum Disorder || id:ieu-a-1185	Autism Spectrum Disorder	Autism Spectrum Disorder || ||	TRUE	igd	52	7.10E-10	10961273	446462	19	0.00125477	ukb-b-3881	Fresh fruit intake || id:ukb-b-3881	TRUE	reported	igd	18.02539276	2	TRUE
rs11896330	A	G	A	G	-0.00844567	0.0263011	0.632839	NA	FALSE	FALSE	FALSE	ieu-a-1185	2	60235568	0.0148	46351	0.0742403	Autism Spectrum Disorder || id:ieu-a-1185	Autism Spectrum Disorder	Autism Spectrum Disorder || ||	TRUE	igd	8	3.40E-11	60235568	446462	2	0.0012744	ukb-b-3881	Fresh fruit intake || id:ukb-b-3881	TRUE	reported	igd	20.41053433	2	TRUE
rs12044599	G	A	G	A	0.00942073	0.00110061	0.21008	NA	FALSE	FALSE	FALSE	ieu-a-1185	1	204564714	0.0169	46351	0.9471	Autism Spectrum Disorder || id:ieu-a-1185	Autism Spectrum Disorder	Autism Spectrum Disorder || ||	TRUE	igd	3	3.70E-10	204564714	446462	1	0.0015033	ukb-b-3881	Fresh fruit intake || id:ukb-b-3881	TRUE	reported	igd	13.03425901	2	TRUE
rs12641371	T	C	T	C	0.00791271	-0.00369682	0.433148	NA	FALSE	FALSE	FALSE	ieu-a-1185	4	59882235	0.0139	46351	0.7901	Autism Spectrum Disorder || id:ieu-a-1185	Autism Spectrum Disorder	Autism Spectrum Disorder || ||	TRUE	igd	16	1.40E-10	59882235	446462	4	0.00123354	ukb-b-3881	Fresh fruit intake || id:ukb-b-3881	TRUE	reported	igd	20.20680857	2	TRUE
rs12780952	A	G	A	G	0.00747457	0.0018982	0.286382	NA	FALSE	FALSE	FALSE	ieu-a-1185	10	107577033	0.0155	46351	0.9028	Autism Spectrum Disorder || id:ieu-a-1185	Autism Spectrum Disorder	Autism Spectrum Disorder || ||	TRUE	igd	35	3.40E-08	107577033	446462	10	0.00135361	ukb-b-3881	Fresh fruit intake || id:ukb-b-3881	TRUE	reported	igd	12.46341356	2	TRUE
rs12885598	A	G	A	G	0.00751549	0.0291995	0.596671	NA	FALSE	FALSE	FALSE	ieu-a-1185	14	32071665	0.0142	46351	0.0387704	Autism Spectrum Disorder || id:ieu-a-1185	Autism Spectrum Disorder	Autism Spectrum Disorder || ||	TRUE	igd	42	1.70E-09	32071665	446462	14	0.00124738	ukb-b-3881	Fresh fruit intake || id:ukb-b-3881	TRUE	reported	igd	17.4725574	2	TRUE
rs13072255	C	A	C	A	0.00898012	0.0243029	0.493966	NA	FALSE	FALSE	FALSE	ieu-a-1185	3	21038260	0.0138	46351	0.0786593	Autism Spectrum Disorder || id:ieu-a-1185	Autism Spectrum Disorder	Autism Spectrum Disorder || ||	TRUE	igd	14	2.10E-13	21038260	446462	3	0.00122355	ukb-b-3881	Fresh fruit intake || id:ukb-b-3881	TRUE	reported	igd	26.93096025	2	TRUE
rs1356292	T	C	T	C	0.00917471	-0.0158957	0.807546	NA	FALSE	FALSE	FALSE	ieu-a-1185	3	185824903	0.0185	46351	0.3894	Autism Spectrum Disorder || id:ieu-a-1185	Autism Spectrum Disorder	Autism Spectrum Disorder || ||	TRUE	igd	15	3.50E-09	185824903	446462	3	0.00155324	ukb-b-3881	Fresh fruit intake || id:ukb-b-3881	TRUE	reported	igd	10.84527006	2	TRUE
rs1375566	A	G	A	G	-0.00783382	0.0208021	0.627412	NA	FALSE	FALSE	FALSE	ieu-a-1185	3	85642479	0.0145	46351	0.1498	Autism Spectrum Disorder || id:ieu-a-1185	Autism Spectrum Disorder	Autism Spectrum Disorder || ||	TRUE	igd	13	6.10E-10	85642479	446462	3	0.001266	ukb-b-3881	Fresh fruit intake || id:ukb-b-3881	TRUE	reported	igd	17.90222099	2	TRUE
rs149449	A	G	A	G	0.00728855	-0.0182964	0.489167	NA	FALSE	FALSE	FALSE	ieu-a-1185	5	95902093	0.0138	46351	0.1873	Autism Spectrum Disorder || id:ieu-a-1185	Autism Spectrum Disorder	Autism Spectrum Disorder || ||	TRUE	igd	18	2.40E-09	95902093	446462	5	0.00122061	ukb-b-3881	Fresh fruit intake || id:ukb-b-3881	TRUE	reported	igd	17.82009062	2	TRUE
rs17049185	T	G	T	G	0.00804043	0.0109004	0.267872	NA	FALSE	FALSE	FALSE	ieu-a-1185	2	58072660	0.0158	46351	0.4913	Autism Spectrum Disorder || id:ieu-a-1185	Autism Spectrum Disorder	Autism Spectrum Disorder || ||	TRUE	igd	7	7.30E-09	58072660	446462	2	0.00139033	ukb-b-3881	Fresh fruit intake || id:ukb-b-3881	TRUE	reported	igd	13.11831063	2	TRUE
rs1866823	A	G	A	G	0.00743079	-0.000100005	0.544469	NA	FALSE	FALSE	FALSE	ieu-a-1185	8	57436577	0.0139	46351	0.9971	Autism Spectrum Disorder || id:ieu-a-1185	Autism Spectrum Disorder	Autism Spectrum Disorder || ||	TRUE	igd	27	2.10E-09	57436577	446462	8	0.0012406	ukb-b-3881	Fresh fruit intake || id:ukb-b-3881	TRUE	reported	igd	17.7968393	2	TRUE
rs2093654	G	A	G	A	0.00712915	0.0139975	0.388133	NA	FALSE	FALSE	FALSE	ieu-a-1185	9	5780121	0.0142	46351	0.3246	Autism Spectrum Disorder || id:ieu-a-1185	Autism Spectrum Disorder	Autism Spectrum Disorder || ||	TRUE	igd	31	1.50E-08	5780121	446462	9	0.00125874	ukb-b-3881	Fresh fruit intake || id:ukb-b-3881	TRUE	reported	igd	15.23645416	2	TRUE
rs2143081	A	G	A	G	0.00832073	0.0450976	0.539822	NA	FALSE	FALSE	FALSE	ieu-a-1185	6	50782834	0.0138	46351	0.001053	Autism Spectrum Disorder || id:ieu-a-1185	Autism Spectrum Disorder	Autism Spectrum Disorder || ||	TRUE	igd	19	1.30E-11	50782834	446462	6	0.00122891	ukb-b-3881	Fresh fruit intake || id:ukb-b-3881	TRUE	reported	igd	22.77767237	2	TRUE
rs2790688	T	C	T	C	0.0114466	-0.0177974	0.154068	NA	FALSE	FALSE	FALSE	ieu-a-1185	1	153992909	0.0201	46351	0.375	Autism Spectrum Disorder || id:ieu-a-1185	Autism Spectrum Disorder	Autism Spectrum Disorder || ||	TRUE	igd	1	1.50E-11	153992909	446462	1	0.00169613	ukb-b-3881	Fresh fruit intake || id:ukb-b-3881	TRUE	reported	igd	11.87195493	2	TRUE
rs28479795	T	C	T	C	0.0112324	0.0366983	0.221473	NA	FALSE	FALSE	FALSE	ieu-a-1185	14	79943606	0.0169	46351	0.0298298	Autism Spectrum Disorder || id:ieu-a-1185	Autism Spectrum Disorder	Autism Spectrum Disorder || ||	TRUE	igd	44	2.50E-14	79943606	446462	14	0.00147345	ukb-b-3881	Fresh fruit intake || id:ukb-b-3881	TRUE	reported	igd	20.04085876	2	TRUE
rs2867113	A	G	A	G	-0.0138606	0.00059982	0.130942	NA	FALSE	FALSE	FALSE	ieu-a-1185	2	651365	0.0185	46351	0.9757	Autism Spectrum Disorder || id:ieu-a-1185	Autism Spectrum Disorder	Autism Spectrum Disorder || ||	TRUE	igd	6	1.50E-12	651365	446462	2	0.00196025	ukb-b-3881	Fresh fruit intake || id:ukb-b-3881	TRUE	reported	igd	11.37910191	2	TRUE
rs329274	G	A	G	A	0.0068183	0.00700447	0.485636	NA	FALSE	FALSE	FALSE	ieu-a-1185	7	35078743	0.0138	46351	0.6152	Autism Spectrum Disorder || id:ieu-a-1185	Autism Spectrum Disorder	Autism Spectrum Disorder || ||	TRUE	igd	22	2.80E-08	35078743	446462	7	0.00122813	ukb-b-3881	Fresh fruit intake || id:ukb-b-3881	TRUE	reported	igd	15.39883973	2	TRUE
rs34162196	T	C	T	C	-0.0181417	-0.0303046	0.1008	NA	FALSE	FALSE	FALSE	ieu-a-1185	14	22038125	0.0227	46351	0.182	Autism Spectrum Disorder || id:ieu-a-1185	Autism Spectrum Disorder	Autism Spectrum Disorder || ||	TRUE	igd	43	4.00E-19	22038125	446462	14	0.0020297	ukb-b-3881	Fresh fruit intake || id:ukb-b-3881	TRUE	reported	igd	14.48275643	2	TRUE
rs4302893	A	G	A	G	0.00738857	0.0301994	0.334189	NA	FALSE	FALSE	FALSE	ieu-a-1185	9	1734863	0.0146	46351	0.03879	Autism Spectrum Disorder || id:ieu-a-1185	Autism Spectrum Disorder	Autism Spectrum Disorder || ||	TRUE	igd	30	1.30E-08	1734863	446462	9	0.00129959	ukb-b-3881	Fresh fruit intake || id:ukb-b-3881	TRUE	reported	igd	14.3844487	2	TRUE
rs4953150	T	C	T	C	-0.00843921	0.0291995	0.344088	NA	FALSE	FALSE	FALSE	ieu-a-1185	2	45157336	0.0147	46351	0.0470295	Autism Spectrum Disorder || id:ieu-a-1185	Autism Spectrum Disorder	Autism Spectrum Disorder || ||	TRUE	igd	11	6.60E-11	45157336	446462	2	0.00129268	ukb-b-3881	Fresh fruit intake || id:ukb-b-3881	TRUE	reported	igd	19.23903996	2	TRUE
rs586346	C	T	C	T	-0.0069217	0.0140989	0.635353	NA	FALSE	FALSE	FALSE	ieu-a-1185	6	31875712	0.0146	46351	0.3348	Autism Spectrum Disorder || id:ieu-a-1185	Autism Spectrum Disorder	Autism Spectrum Disorder || ||	TRUE	igd	20	4.50E-08	31875712	446462	6	0.00126583	ukb-b-3881	Fresh fruit intake || id:ukb-b-3881	TRUE	reported	igd	13.85492034	2	TRUE
rs60452247	A	G	A	G	0.00796969	-0.0281012	0.363079	NA	FALSE	FALSE	FALSE	ieu-a-1185	11	63981507	0.0145	46351	0.0521603	Autism Spectrum Disorder || id:ieu-a-1185	Autism Spectrum Disorder	Autism Spectrum Disorder || ||	TRUE	igd	39	3.40E-10	63981507	446462	11	0.00126932	ukb-b-3881	Fresh fruit intake || id:ukb-b-3881	TRUE	reported	igd	18.23362829	2	TRUE
rs6475724	T	C	T	C	0.00772163	0.0335992	0.727296	NA	FALSE	FALSE	FALSE	ieu-a-1185	9	23274223	0.0161	46351	0.03653	Autism Spectrum Disorder || id:ieu-a-1185	Autism Spectrum Disorder	Autism Spectrum Disorder || ||	TRUE	igd	28	1.90E-08	23274223	446462	9	0.00137406	ukb-b-3881	Fresh fruit intake || id:ukb-b-3881	TRUE	reported	igd	12.52707056	2	TRUE
rs72974263	T	C	T	C	0.00738684	0.036303	0.318282	NA	FALSE	FALSE	FALSE	ieu-a-1185	2	225447371	0.0147	46351	0.0137401	Autism Spectrum Disorder || id:ieu-a-1185	Autism Spectrum Disorder	Autism Spectrum Disorder || ||	TRUE	igd	9	1.80E-08	225447371	446462	2	0.00131242	ukb-b-3881	Fresh fruit intake || id:ukb-b-3881	TRUE	reported	igd	13.74769749	2	TRUE
rs73455661	G	A	G	A	0.0102938	0.0122042	0.279338	NA	FALSE	FALSE	FALSE	ieu-a-1185	18	57968685	0.0154	46351	0.427	Autism Spectrum Disorder || id:ieu-a-1185	Autism Spectrum Disorder	Autism Spectrum Disorder || ||	TRUE	igd	50	4.10E-14	57968685	446462	18	0.0013622	ukb-b-3881	Fresh fruit intake || id:ukb-b-3881	TRUE	reported	igd	22.99226506	2	TRUE
rs739320	C	T	C	T	-0.00899731	-0.0213994	0.60575	NA	FALSE	FALSE	FALSE	ieu-a-1185	19	49261368	0.0153	46351	0.1626	Autism Spectrum Disorder || id:ieu-a-1185	Autism Spectrum Disorder	Autism Spectrum Disorder || ||	TRUE	igd	54	1.90E-12	49261368	446462	19	0.00127708	ukb-b-3881	Fresh fruit intake || id:ukb-b-3881	TRUE	reported	igd	23.70857209	2	TRUE
rs7554485	C	T	C	T	-0.00801014	0.0138961	0.611539	NA	FALSE	FALSE	FALSE	ieu-a-1185	1	65945906	0.0141	46351	0.3248	Autism Spectrum Disorder || id:ieu-a-1185	Autism Spectrum Disorder	Autism Spectrum Disorder || ||	TRUE	igd	4	1.70E-10	65945906	446462	1	0.00125414	ukb-b-3881	Fresh fruit intake || id:ukb-b-3881	TRUE	reported	igd	19.38236022	2	TRUE
rs7818437	C	T	C	T	-0.00804815	0.0438996	0.235903	NA	FALSE	FALSE	FALSE	ieu-a-1185	8	10209623	0.0166	46351	0.00826095	Autism Spectrum Disorder || id:ieu-a-1185	Autism Spectrum Disorder	Autism Spectrum Disorder || ||	TRUE	igd	26	3.00E-08	10209623	446462	8	0.00145251	ukb-b-3881	Fresh fruit intake || id:ukb-b-3881	TRUE	reported	igd	11.06813983	2	TRUE
rs7869969	G	A	G	A	0.00756738	0.00709511	0.330836	NA	FALSE	FALSE	FALSE	ieu-a-1185	9	96217447	0.0146	46351	0.6257	Autism Spectrum Disorder || id:ieu-a-1185	Autism Spectrum Disorder	Autism Spectrum Disorder || ||	TRUE	igd	29	5.70E-09	96217447	446462	9	0.00129919	ukb-b-3881	Fresh fruit intake || id:ukb-b-3881	TRUE	reported	igd	15.02220693	2	TRUE
rs7982441	C	T	C	T	-0.00841258	0.0328952	0.731883	NA	FALSE	FALSE	FALSE	ieu-a-1185	13	55924013	0.0156	46351	0.0344398	Autism Spectrum Disorder || id:ieu-a-1185	Autism Spectrum Disorder	Autism Spectrum Disorder || ||	TRUE	igd	40	9.80E-10	55924013	446462	13	0.00137614	ukb-b-3881	Fresh fruit intake || id:ukb-b-3881	TRUE	reported	igd	14.66700721	2	TRUE
rs8095324	G	A	G	A	-0.00694613	-0.0136958	0.404041	NA	FALSE	FALSE	FALSE	ieu-a-1185	18	24131659	0.0144	46351	0.3414	Autism Spectrum Disorder || id:ieu-a-1185	Autism Spectrum Disorder	Autism Spectrum Disorder || ||	TRUE	igd	51	2.70E-08	24131659	446462	18	0.00124903	ukb-b-3881	Fresh fruit intake || id:ukb-b-3881	TRUE	reported	igd	14.89444871	2	TRUE
rs862227	G	A	G	A	-0.0101452	-0.0394034	0.457858	NA	FALSE	FALSE	FALSE	ieu-a-1185	16	73602926	0.0146	46351	0.00680096	Autism Spectrum Disorder || id:ieu-a-1185	Autism Spectrum Disorder	Autism Spectrum Disorder || ||	TRUE	igd	46	1.10E-16	73602926	446462	16	0.00122398	ukb-b-3881	Fresh fruit intake || id:ukb-b-3881	TRUE	reported	igd	34.10968217	2	TRUE
rs9517948	T	C	T	C	0.00695315	0.0308007	0.451352	NA	FALSE	FALSE	FALSE	ieu-a-1185	13	100650708	0.0144	46351	0.0329003	Autism Spectrum Disorder || id:ieu-a-1185	Autism Spectrum Disorder	Autism Spectrum Disorder || ||	TRUE	igd	41	1.70E-08	100650708	446462	13	0.00123287	ukb-b-3881	Fresh fruit intake || id:ukb-b-3881	TRUE	reported	igd	15.7536493	2	TRUE
rs9919429	G	A	G	A	-0.00672322	-0.00809713	0.486008	NA	FALSE	FALSE	FALSE	ieu-a-1185	10	65313819	0.0139	46351	0.5596	Autism Spectrum Disorder || id:ieu-a-1185	Autism Spectrum Disorder	Autism Spectrum Disorder || ||	TRUE	igd	33	3.80E-08	65313819	446462	10	0.00122289	ukb-b-3881	Fresh fruit intake || id:ukb-b-3881	TRUE	reported	igd	15.10157958	2	TRUE
