# Supplementary material for: Associations between genetically determined dietary factors and risk of autism spectrum disorder: a Mendelian randomization study
Source: Front Nutr. 2024 Mar 1;11:1210855. doi: 10.3389/fnut.2024.1210855 (PMC10940521; doi:10.3389/fnut.2024.1210855)
Supplement: Supplementary file 1 [file Data_Sheet_1.ZIP › Basic information of SNPs/Lambmutton_intake.csv]

SNP	effect_allele.exposure	other_allele.exposure	effect_allele.outcome	other_allele.outcome	beta.exposure	beta.outcome	eaf.exposure	eaf.outcome	remove	palindromic	ambiguous	id.outcome	chr	pos	se.outcome	samplesize.outcome	pval.outcome	outcome	originalname.outcome	outcome.deprecated	mr_keep.outcome	data_source.outcome	X	pval.exposure	chr.exposure	pos.exposure	se.exposure	samplesize.exposure	id.exposure	exposure	mr_keep.exposure	pval_origin.exposure	data_source.exposure	F	action	mr_keep
rs11090045	A	G	A	G	-0.0106761	0.0242047	0.307145	NA	FALSE	FALSE	FALSE	ieu-a-1185	22	41753603	0.0155	46351	0.1174	Autism Spectrum Disorder || id:ieu-a-1185	Autism Spectrum Disorder	Autism Spectrum Disorder || ||	TRUE	igd	32	3.00E-11	22	41753603	0.00160657	460006	ukb-b-14179	Lamb/mutton intake || id:ukb-b-14179	TRUE	reported	igd	18.79566161	2	TRUE
rs11743441	T	G	T	G	-0.00884199	-0.0111014	0.574343	NA	FALSE	FALSE	FALSE	ieu-a-1185	5	88065637	0.0142	46351	0.4316	Autism Spectrum Disorder || id:ieu-a-1185	Autism Spectrum Disorder	Autism Spectrum Disorder || ||	TRUE	igd	12	2.70E-09	5	88065637	0.00148593	460006	ukb-b-14179	Lamb/mutton intake || id:ukb-b-14179	TRUE	reported	igd	17.31326203	2	TRUE
rs12634740	G	T	G	T	-0.010087	0.0187955	0.252078	NA	FALSE	FALSE	FALSE	ieu-a-1185	3	175671450	0.0159	46351	0.2366	Autism Spectrum Disorder || id:ieu-a-1185	Autism Spectrum Disorder	Autism Spectrum Disorder || ||	TRUE	igd	9	2.80E-09	3	175671450	0.00169718	460006	ukb-b-14179	Lamb/mutton intake || id:ukb-b-14179	TRUE	reported	igd	13.31987553	2	TRUE
rs136548	T	C	T	C	0.00953241	0.00259663	0.376668	NA	FALSE	FALSE	FALSE	ieu-a-1185	22	27253353	0.0143	46351	0.8556	Autism Spectrum Disorder || id:ieu-a-1185	Autism Spectrum Disorder	Autism Spectrum Disorder || ||	TRUE	igd	31	2.90E-10	22	27253353	0.00151227	460006	ukb-b-14179	Lamb/mutton intake || id:ukb-b-14179	TRUE	reported	igd	18.65823785	2	TRUE
rs1958801	G	A	G	A	-0.00894391	0.0303974	0.287998	NA	FALSE	FALSE	FALSE	ieu-a-1185	14	98872110	0.0154	46351	0.0490501	Autism Spectrum Disorder || id:ieu-a-1185	Autism Spectrum Disorder	Autism Spectrum Disorder || ||	TRUE	igd	24	3.20E-08	14	98872110	0.00161749	460006	ukb-b-14179	Lamb/mutton intake || id:ukb-b-14179	TRUE	reported	igd	12.53955901	2	TRUE
rs2222760	A	G	A	G	-0.00909294	-0.0031951	0.28089	NA	FALSE	FALSE	FALSE	ieu-a-1185	2	151345113	0.0157	46351	0.8409	Autism Spectrum Disorder || id:ieu-a-1185	Autism Spectrum Disorder	Autism Spectrum Disorder || ||	TRUE	igd	5	2.80E-08	2	151345113	0.00163727	460006	ukb-b-14179	Lamb/mutton intake || id:ukb-b-14179	TRUE	reported	igd	12.46061622	2	TRUE
rs2678900	G	T	G	T	0.0100844	0.00790113	0.427924	NA	FALSE	FALSE	FALSE	ieu-a-1185	2	58177683	0.014	46351	0.5723	Autism Spectrum Disorder || id:ieu-a-1185	Autism Spectrum Disorder	Autism Spectrum Disorder || ||	TRUE	igd	7	9.90E-12	2	58177683	0.00148119	460006	ukb-b-14179	Lamb/mutton intake || id:ukb-b-14179	TRUE	reported	igd	22.69595659	2	TRUE
rs2726033	G	A	G	A	-0.00948966	0.0113036	0.422384	NA	FALSE	FALSE	FALSE	ieu-a-1185	16	28338039	0.0143	46351	0.4323	Autism Spectrum Disorder || id:ieu-a-1185	Autism Spectrum Disorder	Autism Spectrum Disorder || ||	TRUE	igd	26	1.50E-10	16	28338039	0.0014804	460006	ukb-b-14179	Lamb/mutton intake || id:ukb-b-14179	TRUE	reported	igd	20.05103814	2	TRUE
rs276453	C	A	C	A	-0.014237	-0.0077995	0.488356	NA	FALSE	FALSE	FALSE	ieu-a-1185	9	15573753	0.0137	46351	0.5701	Autism Spectrum Disorder || id:ieu-a-1185	Autism Spectrum Disorder	Autism Spectrum Disorder || ||	TRUE	igd	18	2.90E-22	9	15573753	0.00146723	460006	ukb-b-14179	Lamb/mutton intake || id:ukb-b-14179	TRUE	reported	igd	47.05627209	2	TRUE
rs2926119	A	C	A	C	0.00811121	-0.00780034	0.569417	NA	FALSE	FALSE	FALSE	ieu-a-1185	16	64293179	0.0139	46351	0.577801	Autism Spectrum Disorder || id:ieu-a-1185	Autism Spectrum Disorder	Autism Spectrum Disorder || ||	TRUE	igd	28	4.40E-08	16	64293179	0.00148179	460006	ukb-b-14179	Lamb/mutton intake || id:ukb-b-14179	TRUE	reported	igd	14.69356774	2	TRUE
rs3105056	C	T	C	T	-0.0116241	0.0335982	0.732738	NA	FALSE	FALSE	FALSE	ieu-a-1185	13	55946152	0.0155	46351	0.0299502	Autism Spectrum Disorder || id:ieu-a-1185	Autism Spectrum Disorder	Autism Spectrum Disorder || ||	TRUE	igd	23	1.80E-12	13	55946152	0.00164854	460006	ukb-b-14179	Lamb/mutton intake || id:ukb-b-14179	TRUE	reported	igd	19.47386333	2	TRUE
rs35797675	G	T	G	T	-0.0108498	-0.0131038	0.215928	NA	FALSE	FALSE	FALSE	ieu-a-1185	7	72878044	0.0174	46351	0.4539	Autism Spectrum Disorder || id:ieu-a-1185	Autism Spectrum Disorder	Autism Spectrum Disorder || ||	TRUE	igd	16	1.40E-09	7	72878044	0.0017934	460006	ukb-b-14179	Lamb/mutton intake || id:ukb-b-14179	TRUE	reported	igd	12.39349654	2	TRUE
rs3964074	C	T	C	T	-0.00814112	-0.0190965	0.547043	NA	FALSE	FALSE	FALSE	ieu-a-1185	16	74166991	0.0139	46351	0.1695	Autism Spectrum Disorder || id:ieu-a-1185	Autism Spectrum Disorder	Autism Spectrum Disorder || ||	TRUE	igd	27	3.20E-08	16	74166991	0.00147218	460006	ukb-b-14179	Lamb/mutton intake || id:ukb-b-14179	TRUE	reported	igd	15.15539786	2	TRUE
rs4272399	A	C	A	C	-0.00924231	-0.0192032	0.321491	NA	FALSE	FALSE	FALSE	ieu-a-1185	8	4836291	0.0146	46351	0.1907	Autism Spectrum Disorder || id:ieu-a-1185	Autism Spectrum Disorder	Autism Spectrum Disorder || ||	TRUE	igd	17	4.50E-09	8	4836291	0.00157567	460006	ukb-b-14179	Lamb/mutton intake || id:ukb-b-14179	TRUE	reported	igd	15.01057196	2	TRUE
rs429358	C	T	C	T	-0.0181966	-0.023697	0.154171	NA	FALSE	FALSE	FALSE	ieu-a-1185	19	45411941	0.0188	46351	0.209	Autism Spectrum Disorder || id:ieu-a-1185	Autism Spectrum Disorder	Autism Spectrum Disorder || ||	TRUE	igd	29	2.70E-19	19	45411941	0.00202671	460006	ukb-b-14179	Lamb/mutton intake || id:ukb-b-14179	TRUE	reported	igd	21.02473321	2	TRUE
rs4489752	T	G	T	G	0.013811	0.0194006	0.836007	NA	FALSE	FALSE	FALSE	ieu-a-1185	11	126590934	0.0192	46351	0.3121	Autism Spectrum Disorder || id:ieu-a-1185	Autism Spectrum Disorder	Autism Spectrum Disorder || ||	TRUE	igd	21	2.80E-12	11	126590934	0.00197586	460006	ukb-b-14179	Lamb/mutton intake || id:ukb-b-14179	TRUE	reported	igd	13.39719542	2	TRUE
rs55813438	A	G	A	G	-0.0114181	-0.00869772	0.763165	NA	FALSE	FALSE	FALSE	ieu-a-1185	16	5694999	0.0164	46351	0.596	Autism Spectrum Disorder || id:ieu-a-1185	Autism Spectrum Disorder	Autism Spectrum Disorder || ||	TRUE	igd	25	4.70E-11	16	5694999	0.0017352	460006	ukb-b-14179	Lamb/mutton intake || id:ukb-b-14179	TRUE	reported	igd	15.65293639	2	TRUE
rs660880	A	G	A	G	-0.00903233	0.0135971	0.51281	NA	FALSE	FALSE	FALSE	ieu-a-1185	1	6866978	0.0138	46351	0.3245	Autism Spectrum Disorder || id:ieu-a-1185	Autism Spectrum Disorder	Autism Spectrum Disorder || ||	TRUE	igd	2	6.80E-10	1	6866978	0.001464	460006	ukb-b-14179	Lamb/mutton intake || id:ukb-b-14179	TRUE	reported	igd	19.02034344	2	TRUE
rs6829572	A	G	A	G	0.008401	0.00840458	0.456717	NA	FALSE	FALSE	FALSE	ieu-a-1185	4	93984155	0.0139	46351	0.5441	Autism Spectrum Disorder || id:ieu-a-1185	Autism Spectrum Disorder	Autism Spectrum Disorder || ||	TRUE	igd	10	1.20E-08	4	93984155	0.00147406	460006	ukb-b-14179	Lamb/mutton intake || id:ukb-b-14179	TRUE	reported	igd	16.11937747	2	TRUE
rs7447465	C	T	C	T	0.00958232	-0.00689617	0.619449	NA	FALSE	FALSE	FALSE	ieu-a-1185	5	164566362	0.0143	46351	0.6285	Autism Spectrum Disorder || id:ieu-a-1185	Autism Spectrum Disorder	Autism Spectrum Disorder || ||	TRUE	igd	13	2.00E-10	5	164566362	0.0015062	460006	ukb-b-14179	Lamb/mutton intake || id:ukb-b-14179	TRUE	reported	igd	19.08273417	2	TRUE
