# Supplementary material for: Associations between genetically determined dietary factors and risk of autism spectrum disorder: a Mendelian randomization study
Source: Front Nutr. 2024 Mar 1;11:1210855. doi: 10.3389/fnut.2024.1210855 (PMC10940521; doi:10.3389/fnut.2024.1210855)
Supplement: Supplementary file 1 [file Data_Sheet_1.ZIP › Basic information of SNPs/Non_oily_fish_intake.csv]

SNP	effect_allele.exposure	other_allele.exposure	effect_allele.outcome	other_allele.outcome	beta.exposure	beta.outcome	eaf.exposure	eaf.outcome	remove	palindromic	ambiguous	id.outcome	chr	pos	se.outcome	samplesize.outcome	pval.outcome	outcome	originalname.outcome	outcome.deprecated	mr_keep.outcome	data_source.outcome	X	se.exposure	chr.exposure	pval.exposure	pos.exposure	samplesize.exposure	id.exposure	exposure	mr_keep.exposure	pval_origin.exposure	data_source.exposure	action	mr_keep
rs11680516	C	T	C	T	0.0122842	-0.0218006	0.202388	NA	FALSE	FALSE	FALSE	ieu-a-1185	2	208205711	0.0178	46351	0.2216	Autism Spectrum Disorder || id:ieu-a-1185	Autism Spectrum Disorder	Autism Spectrum Disorder || ||	TRUE	igd	3	0.00202829	2	1.40E-09	208205711	460880	ukb-b-17627	Non-oily fish intake || id:ukb-b-17627	TRUE	reported	igd	2	TRUE
rs1260326	C	T	C	T	-0.00955354	-0.00299551	0.604249	NA	FALSE	FALSE	FALSE	ieu-a-1185	2	27730940	0.0143	46351	0.8317	Autism Spectrum Disorder || id:ieu-a-1185	Autism Spectrum Disorder	Autism Spectrum Disorder || ||	TRUE	igd	2	0.0016553	2	7.90E-09	27730940	460880	ukb-b-17627	Non-oily fish intake || id:ukb-b-17627	TRUE	reported	igd	2	TRUE
rs16822430	C	T	C	T	0.0116344	-0.0267004	0.23321	NA	FALSE	FALSE	FALSE	ieu-a-1185	2	144147475	0.0167	46351	0.1093	Autism Spectrum Disorder || id:ieu-a-1185	Autism Spectrum Disorder	Autism Spectrum Disorder || ||	TRUE	igd	1	0.00191996	2	1.40E-09	144147475	460880	ukb-b-17627	Non-oily fish intake || id:ukb-b-17627	TRUE	reported	igd	2	TRUE
rs17317920	G	A	G	A	0.00906029	0.011597	0.479238	NA	FALSE	FALSE	FALSE	ieu-a-1185	7	25517103	0.0141	46351	0.411	Autism Spectrum Disorder || id:ieu-a-1185	Autism Spectrum Disorder	Autism Spectrum Disorder || ||	TRUE	igd	7	0.0016312	7	2.80E-08	25517103	460880	ukb-b-17627	Non-oily fish intake || id:ukb-b-17627	TRUE	reported	igd	2	TRUE
rs3799077	G	T	G	T	-0.0107346	-0.00699547	0.309993	NA	FALSE	FALSE	FALSE	ieu-a-1185	6	69996217	0.0151	46351	0.6406	Autism Spectrum Disorder || id:ieu-a-1185	Autism Spectrum Disorder	Autism Spectrum Disorder || ||	TRUE	igd	4	0.00175764	6	1.00E-09	69996217	460880	ukb-b-17627	Non-oily fish intake || id:ukb-b-17627	TRUE	reported	igd	2	TRUE
rs4318925	T	C	T	C	-0.0150377	0.0227004	0.177245	NA	FALSE	FALSE	FALSE	ieu-a-1185	6	32761506	0.0183	46351	0.2136	Autism Spectrum Disorder || id:ieu-a-1185	Autism Spectrum Disorder	Autism Spectrum Disorder || ||	TRUE	igd	5	0.0021207	6	1.30E-12	32761506	460880	ukb-b-17627	Non-oily fish intake || id:ukb-b-17627	TRUE	reported	igd	2	TRUE
rs56094641	G	A	G	A	0.0125875	-0.00370313	0.404619	NA	FALSE	FALSE	FALSE	ieu-a-1185	16	53806453	0.014	46351	0.7895	Autism Spectrum Disorder || id:ieu-a-1185	Autism Spectrum Disorder	Autism Spectrum Disorder || ||	TRUE	igd	10	0.00165108	16	2.50E-14	53806453	460880	ukb-b-17627	Non-oily fish intake || id:ukb-b-17627	TRUE	reported	igd	2	TRUE
rs6957745	C	T	C	T	-0.0121791	-0.0184979	0.202978	NA	FALSE	FALSE	FALSE	ieu-a-1185	7	73056750	0.0175	46351	0.2911	Autism Spectrum Disorder || id:ieu-a-1185	Autism Spectrum Disorder	Autism Spectrum Disorder || ||	TRUE	igd	6	0.00202331	7	1.80E-09	73056750	460880	ukb-b-17627	Non-oily fish intake || id:ukb-b-17627	TRUE	reported	igd	2	TRUE
rs7148387	G	A	G	A	-0.00930647	0.00290421	0.590715	NA	FALSE	FALSE	FALSE	ieu-a-1185	14	29775132	0.0141	46351	0.8347	Autism Spectrum Disorder || id:ieu-a-1185	Autism Spectrum Disorder	Autism Spectrum Disorder || ||	TRUE	igd	9	0.00165022	14	1.70E-08	29775132	460880	ukb-b-17627	Non-oily fish intake || id:ukb-b-17627	TRUE	reported	igd	2	TRUE
rs838133	G	A	G	A	0.016184	-0.0150955	0.549409	NA	FALSE	FALSE	FALSE	ieu-a-1185	19	49259529	0.0146	46351	0.3024	Autism Spectrum Disorder || id:ieu-a-1185	Autism Spectrum Disorder	Autism Spectrum Disorder || ||	TRUE	igd	11	0.00167625	19	4.70E-22	49259529	460880	ukb-b-17627	Non-oily fish intake || id:ukb-b-17627	TRUE	reported	igd	2	TRUE
