# Supplementary material for: Associations between genetically determined dietary factors and risk of autism spectrum disorder: a Mendelian randomization study
Source: Front Nutr. 2024 Mar 1;11:1210855. doi: 10.3389/fnut.2024.1210855 (PMC10940521; doi:10.3389/fnut.2024.1210855)
Supplement: Supplementary file 1 [file Data_Sheet_1.ZIP › Basic information of SNPs/Oily_fish_intake.csv]

SNP	effect_allele.exposure	other_allele.exposure	effect_allele.outcome	other_allele.outcome	beta.exposure	beta.outcome	eaf.exposure	eaf.outcome	remove	palindromic	ambiguous	id.outcome	chr	pos	se.outcome	samplesize.outcome	pval.outcome	outcome	originalname.outcome	outcome.deprecated	mr_keep.outcome	data_source.outcome	X	chr.exposure	pos.exposure	se.exposure	pval.exposure	samplesize.exposure	id.exposure	exposure	mr_keep.exposure	pval_origin.exposure	data_source.exposure	F	action	mr_keep
rs10061973	T	G	T	G	-0.0108521	-0.00040008	0.5139	NA	FALSE	FALSE	FALSE	ieu-a-1185	5	166811498	0.014	46351	0.9777	Autism Spectrum Disorder || id:ieu-a-1185	Autism Spectrum Disorder	Autism Spectrum Disorder || ||	TRUE	igd	17	5	166811498	0.00191598	1.50E-08	460443	ukb-b-2209	Oily fish intake || id:ukb-b-2209	TRUE	reported	igd	16.02850797	2	TRUE
rs10076975	C	T	C	T	0.0112394	0.00290421	0.381413	NA	FALSE	FALSE	FALSE	ieu-a-1185	5	164518993	0.0142	46351	0.8375	Autism Spectrum Disorder || id:ieu-a-1185	Autism Spectrum Disorder	Autism Spectrum Disorder || ||	TRUE	igd	16	5	164518993	0.0019672	1.10E-08	460443	ukb-b-2209	Oily fish intake || id:ukb-b-2209	TRUE	reported	igd	15.40380961	2	TRUE
rs10510554	C	T	C	T	0.0110446	0.0159973	0.569277	NA	FALSE	FALSE	FALSE	ieu-a-1185	3	25099776	0.014	46351	0.2502	Autism Spectrum Disorder || id:ieu-a-1185	Autism Spectrum Disorder	Autism Spectrum Disorder || ||	TRUE	igd	11	3	25099776	0.00193636	1.20E-08	460443	ukb-b-2209	Oily fish intake || id:ukb-b-2209	TRUE	reported	igd	15.95484674	2	TRUE
rs11767283	G	A	G	A	0.0176735	0.0110003	0.221709	NA	FALSE	FALSE	FALSE	ieu-a-1185	7	121947456	0.0175	46351	0.530401	Autism Spectrum Disorder || id:ieu-a-1185	Autism Spectrum Disorder	Autism Spectrum Disorder || ||	TRUE	igd	22	7	121947456	0.00231943	2.50E-14	460443	ukb-b-2209	Oily fish intake || id:ukb-b-2209	TRUE	reported	igd	20.03802567	2	TRUE
rs11859365	C	A	C	A	0.0225669	0.0346018	0.253765	NA	FALSE	FALSE	FALSE	ieu-a-1185	16	83683945	0.0165	46351	0.0354201	Autism Spectrum Disorder || id:ieu-a-1185	Autism Spectrum Disorder	Autism Spectrum Disorder || ||	TRUE	igd	47	16	83683945	0.00219679	9.40E-25	460443	ukb-b-2209	Oily fish intake || id:ukb-b-2209	TRUE	reported	igd	39.97052647	2	TRUE
rs1201289	G	T	G	T	-0.0107265	0.0176956	0.394525	NA	FALSE	FALSE	FALSE	ieu-a-1185	3	176822676	0.0143	46351	0.2161	Autism Spectrum Disorder || id:ieu-a-1185	Autism Spectrum Disorder	Autism Spectrum Disorder || ||	TRUE	igd	14	3	176822676	0.0019595	4.40E-08	460443	ukb-b-2209	Oily fish intake || id:ukb-b-2209	TRUE	reported	igd	14.31653422	2	TRUE
rs12663865	A	G	A	G	0.012772	0.0167981	0.758185	NA	FALSE	FALSE	FALSE	ieu-a-1185	6	88103149	0.0164	46351	0.3056	Autism Spectrum Disorder || id:ieu-a-1185	Autism Spectrum Disorder	Autism Spectrum Disorder || ||	TRUE	igd	20	6	88103149	0.00223239	1.10E-08	460443	ukb-b-2209	Oily fish intake || id:ukb-b-2209	TRUE	reported	igd	12.00260567	2	TRUE
rs12855717	T	C	T	C	-0.0122298	-0.0213973	0.526774	NA	FALSE	FALSE	FALSE	ieu-a-1185	13	101252635	0.0142	46351	0.1314	Autism Spectrum Disorder || id:ieu-a-1185	Autism Spectrum Disorder	Autism Spectrum Disorder || ||	TRUE	igd	39	13	101252635	0.00192275	2.00E-10	460443	ukb-b-2209	Oily fish intake || id:ukb-b-2209	TRUE	reported	igd	20.17126492	2	TRUE
rs12983532	T	C	T	C	-0.0133895	0.0232965	0.251137	NA	FALSE	FALSE	FALSE	ieu-a-1185	19	18467322	0.017	46351	0.1704	Autism Spectrum Disorder || id:ieu-a-1185	Autism Spectrum Disorder	Autism Spectrum Disorder || ||	TRUE	igd	58	19	18467322	0.00223333	2.00E-09	460443	ukb-b-2209	Oily fish intake || id:ukb-b-2209	TRUE	reported	igd	13.52000513	2	TRUE
rs1421085	C	T	C	T	0.0184814	-0.00430074	0.40341	NA	FALSE	FALSE	FALSE	ieu-a-1185	16	53800954	0.014	46351	0.759	Autism Spectrum Disorder || id:ieu-a-1185	Autism Spectrum Disorder	Autism Spectrum Disorder || ||	TRUE	igd	46	16	53800954	0.00194873	2.50E-21	460443	ukb-b-2209	Oily fish intake || id:ukb-b-2209	TRUE	reported	igd	43.29701601	2	TRUE
rs16891727	A	C	A	C	-0.0237173	-0.0349953	0.129814	NA	FALSE	FALSE	FALSE	ieu-a-1185	6	26488860	0.0214	46351	0.1027	Autism Spectrum Disorder || id:ieu-a-1185	Autism Spectrum Disorder	Autism Spectrum Disorder || ||	TRUE	igd	18	6	26488860	0.00284003	6.80E-17	460443	ukb-b-2209	Oily fish intake || id:ukb-b-2209	TRUE	reported	igd	15.75655369	2	TRUE
rs17050031	T	C	T	C	-0.0120492	-0.0127003	0.4801	NA	FALSE	FALSE	FALSE	ieu-a-1185	2	59488019	0.0139	46351	0.3603	Autism Spectrum Disorder || id:ieu-a-1185	Autism Spectrum Disorder	Autism Spectrum Disorder || ||	TRUE	igd	5	2	59488019	0.0019207	3.50E-10	460443	ukb-b-2209	Oily fish intake || id:ukb-b-2209	TRUE	reported	igd	19.64696706	2	TRUE
rs1876245	C	T	C	T	0.0151162	-0.0350003	0.431482	NA	FALSE	FALSE	FALSE	ieu-a-1185	3	71534763	0.0141	46351	0.01287	Autism Spectrum Disorder || id:ieu-a-1185	Autism Spectrum Disorder	Autism Spectrum Disorder || ||	TRUE	igd	10	3	71534763	0.00193122	5.00E-15	460443	ukb-b-2209	Oily fish intake || id:ukb-b-2209	TRUE	reported	igd	30.0597332	2	TRUE
rs1951286	G	T	G	T	-0.0145833	0.00569619	0.644911	NA	FALSE	FALSE	FALSE	ieu-a-1185	14	29766012	0.0144	46351	0.6917	Autism Spectrum Disorder || id:ieu-a-1185	Autism Spectrum Disorder	Autism Spectrum Disorder || ||	TRUE	igd	44	14	29766012	0.00199948	3.00E-13	460443	ukb-b-2209	Oily fish intake || id:ukb-b-2209	TRUE	reported	igd	24.36495337	2	TRUE
rs2374424	G	A	G	A	-0.0114437	-0.0111971	0.601525	NA	FALSE	FALSE	FALSE	ieu-a-1185	11	83187113	0.0142	46351	0.4316	Autism Spectrum Disorder || id:ieu-a-1185	Autism Spectrum Disorder	Autism Spectrum Disorder || ||	TRUE	igd	32	11	83187113	0.00195609	4.90E-09	460443	ukb-b-2209	Oily fish intake || id:ukb-b-2209	TRUE	reported	igd	16.40792298	2	TRUE
rs275160	C	T	C	T	0.0121188	0.0194989	0.700597	NA	FALSE	FALSE	FALSE	ieu-a-1185	2	145967878	0.0153	46351	0.204	Autism Spectrum Disorder || id:ieu-a-1185	Autism Spectrum Disorder	Autism Spectrum Disorder || ||	TRUE	igd	6	2	145967878	0.00210096	8.00E-09	460443	ukb-b-2209	Oily fish intake || id:ukb-b-2209	TRUE	reported	igd	13.95884114	2	TRUE
rs2827161	G	T	G	T	0.0107114	0.0114048	0.422842	NA	FALSE	FALSE	FALSE	ieu-a-1185	21	23340050	0.014	46351	0.4177	Autism Spectrum Disorder || id:ieu-a-1185	Autism Spectrum Disorder	Autism Spectrum Disorder || ||	TRUE	igd	62	21	23340050	0.00193719	3.20E-08	460443	ukb-b-2209	Oily fish intake || id:ukb-b-2209	TRUE	reported	igd	14.92323786	2	TRUE
rs28533540	A	G	A	G	0.0146421	0.018596	0.534203	NA	FALSE	FALSE	FALSE	ieu-a-1185	15	47867762	0.0139	46351	0.1808	Autism Spectrum Disorder || id:ieu-a-1185	Autism Spectrum Disorder	Autism Spectrum Disorder || ||	TRUE	igd	45	15	47867762	0.00192478	2.80E-14	460443	ukb-b-2209	Oily fish intake || id:ukb-b-2209	TRUE	reported	igd	28.80068557	2	TRUE
rs2952140	T	C	T	C	-0.0106774	-0.00359646	0.482607	NA	FALSE	FALSE	FALSE	ieu-a-1185	17	37928059	0.0138	46351	0.7947	Autism Spectrum Disorder || id:ieu-a-1185	Autism Spectrum Disorder	Autism Spectrum Disorder || ||	TRUE	igd	50	17	37928059	0.00191504	2.50E-08	460443	ukb-b-2209	Oily fish intake || id:ukb-b-2209	TRUE	reported	igd	15.52502271	2	TRUE
rs303817	G	A	G	A	0.0135799	0.0075988	0.751146	NA	FALSE	FALSE	FALSE	ieu-a-1185	12	52176235	0.0161	46351	0.637101	Autism Spectrum Disorder || id:ieu-a-1185	Autism Spectrum Disorder	Autism Spectrum Disorder || ||	TRUE	igd	35	12	52176235	0.00220965	8.00E-10	460443	ukb-b-2209	Oily fish intake || id:ukb-b-2209	TRUE	reported	igd	14.12071147	2	TRUE
rs3124402	G	A	G	A	-0.0220014	0.0338981	0.733261	NA	FALSE	FALSE	FALSE	ieu-a-1185	13	55975115	0.0155	46351	0.0286101	Autism Spectrum Disorder || id:ieu-a-1185	Autism Spectrum Disorder	Autism Spectrum Disorder || ||	TRUE	igd	38	13	55975115	0.00215651	1.90E-24	460443	ukb-b-2209	Oily fish intake || id:ukb-b-2209	TRUE	reported	igd	40.72014369	2	TRUE
rs35287743	T	G	T	G	-0.0282201	-0.0244976	0.115869	NA	FALSE	FALSE	FALSE	ieu-a-1185	12	110057250	0.0218	46351	0.2597	Autism Spectrum Disorder || id:ieu-a-1185	Autism Spectrum Disorder	Autism Spectrum Disorder || ||	TRUE	igd	36	12	110057250	0.00301071	7.00E-21	460443	ukb-b-2209	Oily fish intake || id:ukb-b-2209	TRUE	reported	igd	18.00147999	2	TRUE
rs4002471	T	C	T	C	-0.0192439	0.0154008	0.547362	NA	FALSE	FALSE	FALSE	ieu-a-1185	19	49215095	0.014	46351	0.2707	Autism Spectrum Disorder || id:ieu-a-1185	Autism Spectrum Disorder	Autism Spectrum Disorder || ||	TRUE	igd	55	19	49215095	0.0019244	1.50E-23	460443	ukb-b-2209	Oily fish intake || id:ukb-b-2209	TRUE	reported	igd	49.55597098	2	TRUE
rs4278546	G	A	G	A	0.0125555	0.00110061	0.441085	NA	FALSE	FALSE	FALSE	ieu-a-1185	11	79217391	0.0142	46351	0.9371	Autism Spectrum Disorder || id:ieu-a-1185	Autism Spectrum Disorder	Autism Spectrum Disorder || ||	TRUE	igd	31	11	79217391	0.00193806	9.30E-11	460443	ukb-b-2209	Oily fish intake || id:ukb-b-2209	TRUE	reported	igd	20.69422995	2	TRUE
rs4510068	T	G	T	G	-0.0130135	0.0291995	0.402798	NA	FALSE	FALSE	FALSE	ieu-a-1185	17	44184828	0.0142	46351	0.0395904	Autism Spectrum Disorder || id:ieu-a-1185	Autism Spectrum Disorder	Autism Spectrum Disorder || ||	TRUE	igd	51	17	44184828	0.00197082	4.00E-11	460443	ukb-b-2209	Oily fish intake || id:ukb-b-2209	TRUE	reported	igd	20.97735679	2	TRUE
rs45501495	T	C	T	C	0.0156803	-0.00450011	0.236013	NA	FALSE	FALSE	FALSE	ieu-a-1185	1	204596454	0.0164	46351	0.7857	Autism Spectrum Disorder || id:ieu-a-1185	Autism Spectrum Disorder	Autism Spectrum Disorder || ||	TRUE	igd	2	1	204596454	0.00225713	3.70E-12	460443	ukb-b-2209	Oily fish intake || id:ukb-b-2209	TRUE	reported	igd	17.4045183	2	TRUE
rs4869859	C	T	C	T	0.0140098	-0.0010994	0.449939	NA	FALSE	FALSE	FALSE	ieu-a-1185	6	155847549	0.0138	46351	0.937	Autism Spectrum Disorder || id:ieu-a-1185	Autism Spectrum Disorder	Autism Spectrum Disorder || ||	TRUE	igd	21	6	155847549	0.00192207	3.10E-13	460443	ukb-b-2209	Oily fish intake || id:ukb-b-2209	TRUE	reported	igd	26.29922058	2	TRUE
rs4982738	A	G	A	G	0.0108608	0.0223973	0.582899	NA	FALSE	FALSE	FALSE	ieu-a-1185	14	23650191	0.015	46351	0.1351	Autism Spectrum Disorder || id:ieu-a-1185	Autism Spectrum Disorder	Autism Spectrum Disorder || ||	TRUE	igd	42	14	23650191	0.00196936	3.50E-08	460443	ukb-b-2209	Oily fish intake || id:ukb-b-2209	TRUE	reported	igd	14.78938134	2	TRUE
rs552234	A	G	A	G	-0.0116474	0.018596	0.495449	NA	FALSE	FALSE	FALSE	ieu-a-1185	9	106772283	0.0138	46351	0.1759	Autism Spectrum Disorder || id:ieu-a-1185	Autism Spectrum Disorder	Autism Spectrum Disorder || ||	TRUE	igd	26	9	106772283	0.00191252	1.10E-09	460443	ukb-b-2209	Oily fish intake || id:ukb-b-2209	TRUE	reported	igd	18.54366773	2	TRUE
rs55985303	A	G	A	G	0.0129737	-0.0198966	0.241079	NA	FALSE	FALSE	FALSE	ieu-a-1185	2	77224951	0.0164	46351	0.2265	Autism Spectrum Disorder || id:ieu-a-1185	Autism Spectrum Disorder	Autism Spectrum Disorder || ||	TRUE	igd	4	2	77224951	0.00223629	6.60E-09	460443	ukb-b-2209	Oily fish intake || id:ukb-b-2209	TRUE	reported	igd	12.31592785	2	TRUE
rs59355765	T	C	T	C	-0.0162522	0.00679685	0.160079	NA	FALSE	FALSE	FALSE	ieu-a-1185	18	53431951	0.0196	46351	0.7296	Autism Spectrum Disorder || id:ieu-a-1185	Autism Spectrum Disorder	Autism Spectrum Disorder || ||	TRUE	igd	54	18	53431951	0.00260966	4.70E-10	460443	ukb-b-2209	Oily fish intake || id:ukb-b-2209	TRUE	reported	igd	10.42958931	2	TRUE
rs6033437	A	C	A	C	0.0124683	-0.00080032	0.257329	NA	FALSE	FALSE	FALSE	ieu-a-1185	20	12495731	0.0161	46351	0.9584	Autism Spectrum Disorder || id:ieu-a-1185	Autism Spectrum Disorder	Autism Spectrum Disorder || ||	TRUE	igd	59	20	12495731	0.00220977	1.70E-08	460443	ukb-b-2209	Oily fish intake || id:ukb-b-2209	TRUE	reported	igd	12.16872635	2	TRUE
rs6059844	G	A	G	A	0.0110001	0.0222967	0.495121	NA	FALSE	FALSE	FALSE	ieu-a-1185	20	33036482	0.0138	46351	0.1059	Autism Spectrum Disorder || id:ieu-a-1185	Autism Spectrum Disorder	Autism Spectrum Disorder || ||	TRUE	igd	60	20	33036482	0.00191451	9.20E-09	460443	ukb-b-2209	Oily fish intake || id:ukb-b-2209	TRUE	reported	igd	16.50518205	2	TRUE
rs6089753	T	C	T	C	-0.011542	-0.00969686	0.530967	NA	FALSE	FALSE	FALSE	ieu-a-1185	20	61154107	0.0144	46351	0.4979	Autism Spectrum Disorder || id:ieu-a-1185	Autism Spectrum Disorder	Autism Spectrum Disorder || ||	TRUE	igd	61	20	61154107	0.0019184	1.80E-09	460443	ukb-b-2209	Oily fish intake || id:ukb-b-2209	TRUE	reported	igd	18.03017133	2	TRUE
rs6465487	G	A	G	A	-0.0123535	0.0121029	0.399814	NA	FALSE	FALSE	FALSE	ieu-a-1185	7	95760694	0.0142	46351	0.3927	Autism Spectrum Disorder || id:ieu-a-1185	Autism Spectrum Disorder	Autism Spectrum Disorder || ||	TRUE	igd	23	7	95760694	0.00195628	2.70E-10	460443	ukb-b-2209	Oily fish intake || id:ukb-b-2209	TRUE	reported	igd	19.1385058	2	TRUE
rs7243428	G	A	G	A	-0.0129784	0.0131967	0.224648	NA	FALSE	FALSE	FALSE	ieu-a-1185	18	35156177	0.0164	46351	0.4184	Autism Spectrum Disorder || id:ieu-a-1185	Autism Spectrum Disorder	Autism Spectrum Disorder || ||	TRUE	igd	52	18	35156177	0.00229212	1.50E-08	460443	ukb-b-2209	Oily fish intake || id:ukb-b-2209	TRUE	reported	igd	11.16883103	2	TRUE
rs7254235	G	A	G	A	-0.0106304	-0.0161981	0.577254	NA	FALSE	FALSE	FALSE	ieu-a-1185	19	22212505	0.0141	46351	0.2496	Autism Spectrum Disorder || id:ieu-a-1185	Autism Spectrum Disorder	Autism Spectrum Disorder || ||	TRUE	igd	56	19	22212505	0.00194012	4.30E-08	460443	ukb-b-2209	Oily fish intake || id:ukb-b-2209	TRUE	reported	igd	14.65313044	2	TRUE
rs790564	C	A	C	A	0.0146906	-0.0142973	0.722952	NA	FALSE	FALSE	FALSE	ieu-a-1185	8	64604218	0.0153	46351	0.35	Autism Spectrum Disorder || id:ieu-a-1185	Autism Spectrum Disorder	Autism Spectrum Disorder || ||	TRUE	igd	25	8	64604218	0.00214766	7.90E-12	460443	ukb-b-2209	Oily fish intake || id:ukb-b-2209	TRUE	reported	igd	18.74382763	2	TRUE
rs9597870	G	T	G	T	-0.0127449	-0.0227981	0.245844	NA	FALSE	FALSE	FALSE	ieu-a-1185	13	59412819	0.0168	46351	0.1741	Autism Spectrum Disorder || id:ieu-a-1185	Autism Spectrum Disorder	Autism Spectrum Disorder || ||	TRUE	igd	37	13	59412819	0.00223046	1.10E-08	460443	ukb-b-2209	Oily fish intake || id:ukb-b-2209	TRUE	reported	igd	12.10721679	2	TRUE
rs9606833	C	T	C	T	0.0169856	-0.0071047	0.243593	NA	FALSE	FALSE	FALSE	ieu-a-1185	22	31750013	0.0161	46351	0.6581	Autism Spectrum Disorder || id:ieu-a-1185	Autism Spectrum Disorder	Autism Spectrum Disorder || ||	TRUE	igd	63	22	31750013	0.00223087	2.70E-14	460443	ukb-b-2209	Oily fish intake || id:ukb-b-2209	TRUE	reported	igd	21.36396517	2	TRUE
rs9841174	C	T	C	T	0.0147781	0.00369682	0.373913	NA	FALSE	FALSE	FALSE	ieu-a-1185	3	167184878	0.0143	46351	0.7969	Autism Spectrum Disorder || id:ieu-a-1185	Autism Spectrum Disorder	Autism Spectrum Disorder || ||	TRUE	igd	13	3	167184878	0.00198025	8.50E-14	460443	ukb-b-2209	Oily fish intake || id:ukb-b-2209	TRUE	reported	igd	26.07684909	2	TRUE
rs9889161	T	G	T	G	-0.0133201	-0.0253999	0.357929	NA	FALSE	FALSE	FALSE	ieu-a-1185	16	51495068	0.0153	46351	0.0967208	Autism Spectrum Disorder || id:ieu-a-1185	Autism Spectrum Disorder	Autism Spectrum Disorder || ||	TRUE	igd	48	16	51495068	0.0020015	2.80E-11	460443	ukb-b-2209	Oily fish intake || id:ukb-b-2209	TRUE	reported	igd	20.35780894	2	TRUE
