# Supplementary material for: Associations between genetically determined dietary factors and risk of autism spectrum disorder: a Mendelian randomization study
Source: Front Nutr. 2024 Mar 1;11:1210855. doi: 10.3389/fnut.2024.1210855 (PMC10940521; doi:10.3389/fnut.2024.1210855)
Supplement: Supplementary file 1 [file Data_Sheet_1.ZIP › Basic information of SNPs/Pork_intake.csv]

SNP	effect_allele.exposure	other_allele.exposure	effect_allele.outcome	other_allele.outcome	beta.exposure	beta.outcome	eaf.exposure	eaf.outcome	remove	palindromic	ambiguous	id.outcome	chr	pos	se.outcome	samplesize.outcome	pval.outcome	outcome	originalname.outcome	outcome.deprecated	mr_keep.outcome	data_source.outcome	X	chr.exposure	pos.exposure	pval.exposure	samplesize.exposure	se.exposure	id.exposure	exposure	mr_keep.exposure	pval_origin.exposure	data_source.exposure	F	action	mr_keep
rs10972033	T	G	T	G	0.00897557	-0.0121029	0.45643	NA	FALSE	FALSE	FALSE	ieu-a-1185	9	34269732	0.0139	46351	0.3858	Autism Spectrum Disorder || id:ieu-a-1185	Autism Spectrum Disorder	Autism Spectrum Disorder || ||	TRUE	igd	6	9	34269732	1.30E-09	460162	0.00147851	ukb-b-5640	Pork intake || id:ukb-b-5640	TRUE	reported	igd	18.2873414	2	TRUE
rs11211124	C	T	C	T	-0.00995273	0.0544034	0.230603	NA	FALSE	FALSE	FALSE	ieu-a-1185	1	45962409	0.0166	46351	0.00106001	Autism Spectrum Disorder || id:ieu-a-1185	Autism Spectrum Disorder	Autism Spectrum Disorder || ||	TRUE	igd	1	1	45962409	1.40E-08	460162	0.00175408	ukb-b-5640	Pork intake || id:ukb-b-5640	TRUE	reported	igd	11.42457317	2	TRUE
rs1355171	A	C	A	C	-0.0109832	-0.00800193	0.488844	NA	FALSE	FALSE	FALSE	ieu-a-1185	9	15681694	0.0138	46351	0.5615	Autism Spectrum Disorder || id:ieu-a-1185	Autism Spectrum Disorder	Autism Spectrum Disorder || ||	TRUE	igd	7	9	15681694	1.00E-13	460162	0.001477	ukb-b-5640	Pork intake || id:ukb-b-5640	TRUE	reported	igd	27.63597145	2	TRUE
rs36124222	C	T	C	T	0.00840935	-0.0133011	0.433239	NA	FALSE	FALSE	FALSE	ieu-a-1185	18	74196202	0.0147	46351	0.3645	Autism Spectrum Disorder || id:ieu-a-1185	Autism Spectrum Disorder	Autism Spectrum Disorder || ||	TRUE	igd	12	18	74196202	2.10E-08	460162	0.00150083	ukb-b-5640	Pork intake || id:ukb-b-5640	TRUE	reported	igd	15.41814104	2	TRUE
rs3964074	C	T	C	T	-0.00895091	-0.0190965	0.546932	NA	FALSE	FALSE	FALSE	ieu-a-1185	16	74166991	0.0139	46351	0.1695	Autism Spectrum Disorder || id:ieu-a-1185	Autism Spectrum Disorder	Autism Spectrum Disorder || ||	TRUE	igd	11	16	74166991	1.60E-09	460162	0.00148347	ukb-b-5640	Pork intake || id:ukb-b-5640	TRUE	reported	igd	18.04341362	2	TRUE
rs4146837	T	C	T	C	0.00879226	-0.0145047	0.455561	NA	FALSE	FALSE	FALSE	ieu-a-1185	15	93446869	0.014	46351	0.3031	Autism Spectrum Disorder || id:ieu-a-1185	Autism Spectrum Disorder	Autism Spectrum Disorder || ||	TRUE	igd	10	15	93446869	4.00E-09	460162	0.0014944	ukb-b-5640	Pork intake || id:ukb-b-5640	TRUE	reported	igd	17.17146726	2	TRUE
rs7641973	A	G	A	G	0.00844615	0.020998	0.353362	NA	FALSE	FALSE	FALSE	ieu-a-1185	3	81910489	0.0143	46351	0.1417	Autism Spectrum Disorder || id:ieu-a-1185	Autism Spectrum Disorder	Autism Spectrum Disorder || ||	TRUE	igd	3	3	81910489	4.20E-08	460162	0.00154097	ukb-b-5640	Pork intake || id:ukb-b-5640	TRUE	reported	igd	13.72939326	2	TRUE
rs838133	G	A	G	A	0.0108944	-0.0150955	0.549354	NA	FALSE	FALSE	FALSE	ieu-a-1185	19	49259529	0.0146	46351	0.3024	Autism Spectrum Disorder || id:ieu-a-1185	Autism Spectrum Disorder	Autism Spectrum Disorder || ||	TRUE	igd	14	19	49259529	9.00E-13	460162	0.00152491	ukb-b-5640	Pork intake || id:ukb-b-5640	TRUE	reported	igd	25.27306884	2	TRUE
rs9379832	G	A	G	A	-0.0114715	0.0306963	0.255452	NA	FALSE	FALSE	FALSE	ieu-a-1185	6	26186200	0.015	46351	0.0405397	Autism Spectrum Disorder || id:ieu-a-1185	Autism Spectrum Disorder	Autism Spectrum Disorder || ||	TRUE	igd	5	6	26186200	1.80E-11	460162	0.00170628	ukb-b-5640	Pork intake || id:ukb-b-5640	TRUE	reported	igd	17.19436583	2	TRUE
