# Supplementary material for: Associations between genetically determined dietary factors and risk of autism spectrum disorder: a Mendelian randomization study
Source: Front Nutr. 2024 Mar 1;11:1210855. doi: 10.3389/fnut.2024.1210855 (PMC10940521; doi:10.3389/fnut.2024.1210855)
Supplement: Supplementary file 1 [file Data_Sheet_1.ZIP › Basic information of SNPs/Poultry_intake.csv]

SNP	effect_allele.exposure	other_allele.exposure	effect_allele.outcome	other_allele.outcome	beta.exposure	beta.outcome	eaf.exposure	eaf.outcome	remove	palindromic	ambiguous	id.outcome	chr	pos	se.outcome	samplesize.outcome	pval.outcome	outcome	originalname.outcome	outcome.deprecated	mr_keep.outcome	data_source.outcome	pval.exposure	se.exposure	chr.exposure	samplesize.exposure	pos.exposure	id.exposure	exposure	mr_keep.exposure	pval_origin.exposure	data_source.exposure	action	mr_keep
rs1051730	A	G	A	G	-0.0108759	0.0311013	0.331381	NA	FALSE	FALSE	FALSE	ieu-a-1185	15	78894339	0.0146	46351	0.0330803	Autism Spectrum Disorder || id:ieu-a-1185	Autism Spectrum Disorder	Autism Spectrum Disorder || ||	TRUE	igd	1.70E-08	0.00192936	15	461900	78894339	ukb-b-8006	Poultry intake || id:ukb-b-8006	TRUE	reported	igd	2	TRUE
rs2426440	G	A	G	A	0.0112177	0.019295	0.732602	NA	FALSE	FALSE	FALSE	ieu-a-1185	20	50999841	0.0157	46351	0.2189	Autism Spectrum Disorder || id:ieu-a-1185	Autism Spectrum Disorder	Autism Spectrum Disorder || ||	TRUE	igd	4.70E-08	0.00205323	20	461900	50999841	ukb-b-8006	Poultry intake || id:ukb-b-8006	TRUE	reported	igd	2	TRUE
rs2565017	A	G	A	G	0.0109515	-0.0331019	0.372697	NA	FALSE	FALSE	FALSE	ieu-a-1185	18	21070280	0.0145	46351	0.02266	Autism Spectrum Disorder || id:ieu-a-1185	Autism Spectrum Disorder	Autism Spectrum Disorder || ||	TRUE	igd	5.90E-09	0.00188211	18	461900	21070280	ukb-b-8006	Poultry intake || id:ukb-b-8006	TRUE	reported	igd	2	TRUE
rs7829800	G	A	G	A	0.011458	-0.0323026	0.670759	NA	FALSE	FALSE	FALSE	ieu-a-1185	8	144258705	0.0146	46351	0.0268102	Autism Spectrum Disorder || id:ieu-a-1185	Autism Spectrum Disorder	Autism Spectrum Disorder || ||	TRUE	igd	3.70E-09	0.00194283	8	461900	144258705	ukb-b-8006	Poultry intake || id:ukb-b-8006	TRUE	reported	igd	2	TRUE
rs9923768	A	G	A	G	0.0105123	-0.00460057	0.59853	NA	FALSE	FALSE	FALSE	ieu-a-1185	16	6163838	0.0142	46351	0.748101	Autism Spectrum Disorder || id:ieu-a-1185	Autism Spectrum Disorder	Autism Spectrum Disorder || ||	TRUE	igd	1.60E-08	0.00185899	16	461900	6163838	ukb-b-8006	Poultry intake || id:ukb-b-8006	TRUE	reported	igd	2	TRUE
rs9997448	T	C	T	C	-0.0104646	0.00529595	0.369236	NA	FALSE	FALSE	FALSE	ieu-a-1185	4	140870515	0.0145	46351	0.7137	Autism Spectrum Disorder || id:ieu-a-1185	Autism Spectrum Disorder	Autism Spectrum Disorder || ||	TRUE	igd	2.70E-08	0.00188288	4	461900	140870515	ukb-b-8006	Poultry intake || id:ukb-b-8006	TRUE	reported	igd	2	TRUE
