# Supplementary material for: Associations between genetically determined dietary factors and risk of autism spectrum disorder: a Mendelian randomization study
Source: Front Nutr. 2024 Mar 1;11:1210855. doi: 10.3389/fnut.2024.1210855 (PMC10940521; doi:10.3389/fnut.2024.1210855)
Supplement: Supplementary file 1 [file Data_Sheet_1.ZIP › Basic information of SNPs/Processed_meat_intake.csv]

SNP	effect_allele.exposure	other_allele.exposure	effect_allele.outcome	other_allele.outcome	beta.exposure	beta.outcome	eaf.exposure	eaf.outcome	remove	palindromic	ambiguous	id.outcome	chr	pos	se.outcome	samplesize.outcome	pval.outcome	outcome	originalname.outcome	outcome.deprecated	mr_keep.outcome	data_source.outcome	X	samplesize.exposure	chr.exposure	pval.exposure	pos.exposure	se.exposure	id.exposure	exposure	mr_keep.exposure	pval_origin.exposure	data_source.exposure	F	action	mr_keep
rs11887120	T	C	T	C	0.0119621	-0.0198966	0.397683	NA	FALSE	FALSE	FALSE	ieu-a-1185	2	25485735	0.0146	46351	0.1743	Autism Spectrum Disorder || id:ieu-a-1185	Autism Spectrum Disorder	Autism Spectrum Disorder || ||	TRUE	igd	3	461981	2	3.10E-08	25485735	0.00216043	ukb-b-6324	Processed meat intake || id:ukb-b-6324	TRUE	reported	igd	14.68718375	2	TRUE
rs11894162	T	C	T	C	0.0120489	-0.0075988	0.547464	NA	FALSE	FALSE	FALSE	ieu-a-1185	2	107197420	0.0139	46351	0.584501	Autism Spectrum Disorder || id:ieu-a-1185	Autism Spectrum Disorder	Autism Spectrum Disorder || ||	TRUE	igd	4	461981	2	1.10E-08	107197420	0.00210698	ukb-b-6324	Processed meat intake || id:ukb-b-6324	TRUE	reported	igd	16.20414131	2	TRUE
rs2029401	G	A	G	A	0.0146312	0.0153979	0.586212	NA	FALSE	FALSE	FALSE	ieu-a-1185	5	92891029	0.0142	46351	0.2756	Autism Spectrum Disorder || id:ieu-a-1185	Autism Spectrum Disorder	Autism Spectrum Disorder || ||	TRUE	igd	12	461981	5	6.30E-12	92891029	0.0021292	ukb-b-6324	Processed meat intake || id:ukb-b-6324	TRUE	reported	igd	22.90916321	2	TRUE
rs203319	T	C	T	C	-0.016423	0.0182033	0.204594	NA	FALSE	FALSE	FALSE	ieu-a-1185	22	41914593	0.0173	46351	0.2931	Autism Spectrum Disorder || id:ieu-a-1185	Autism Spectrum Disorder	Autism Spectrum Disorder || ||	TRUE	igd	23	461981	22	2.80E-10	41914593	0.00260186	ukb-b-6324	Processed meat intake || id:ukb-b-6324	TRUE	reported	igd	12.96758784	2	TRUE
rs2873054	C	A	C	A	0.0139958	0.0217958	0.353276	NA	FALSE	FALSE	FALSE	ieu-a-1185	3	81888255	0.0143	46351	0.1282	Autism Spectrum Disorder || id:ieu-a-1185	Autism Spectrum Disorder	Autism Spectrum Disorder || ||	TRUE	igd	8	461981	3	1.60E-10	81888255	0.00218986	ukb-b-6324	Processed meat intake || id:ukb-b-6324	TRUE	reported	igd	18.66558168	2	TRUE
rs4077924	C	T	C	T	0.0124987	0.0258	0.701892	NA	FALSE	FALSE	FALSE	ieu-a-1185	2	181991389	0.0157	46351	0.0993208	Autism Spectrum Disorder || id:ieu-a-1185	Autism Spectrum Disorder	Autism Spectrum Disorder || ||	TRUE	igd	5	461981	2	4.50E-08	181991389	0.00228468	ukb-b-6324	Processed meat intake || id:ukb-b-6324	TRUE	reported	igd	12.52456759	2	TRUE
rs6010651	C	A	C	A	-0.0124059	-0.0077995	0.379439	NA	FALSE	FALSE	FALSE	ieu-a-1185	20	62418243	0.0143	46351	0.5841	Autism Spectrum Disorder || id:ieu-a-1185	Autism Spectrum Disorder	Autism Spectrum Disorder || ||	TRUE	igd	22	461981	20	1.10E-08	62418243	0.00216796	ukb-b-6324	Processed meat intake || id:ukb-b-6324	TRUE	reported	igd	15.42137437	2	TRUE
rs6484504	C	T	C	T	0.0154728	0.00190181	0.72462	NA	FALSE	FALSE	FALSE	ieu-a-1185	11	31424823	0.0158	46351	0.9044	Autism Spectrum Disorder || id:ieu-a-1185	Autism Spectrum Disorder	Autism Spectrum Disorder || ||	TRUE	igd	16	461981	11	4.40E-11	31424823	0.0023479	ukb-b-6324	Processed meat intake || id:ukb-b-6324	TRUE	reported	igd	17.33268138	2	TRUE
rs6765179	A	G	A	G	-0.0127603	-0.00569619	0.309968	NA	FALSE	FALSE	FALSE	ieu-a-1185	3	25276416	0.0152	46351	0.7077	Autism Spectrum Disorder || id:ieu-a-1185	Autism Spectrum Disorder	Autism Spectrum Disorder || ||	TRUE	igd	10	461981	3	1.80E-08	25276416	0.00226606	ukb-b-6324	Processed meat intake || id:ukb-b-6324	TRUE	reported	igd	13.56456653	2	TRUE
rs6786550	C	T	C	T	0.0121871	0.0122042	0.635043	NA	FALSE	FALSE	FALSE	ieu-a-1185	3	62560523	0.0143	46351	0.3954	Autism Spectrum Disorder || id:ieu-a-1185	Autism Spectrum Disorder	Autism Spectrum Disorder || ||	TRUE	igd	9	461981	3	2.10E-08	62560523	0.00217408	ukb-b-6324	Processed meat intake || id:ukb-b-6324	TRUE	reported	igd	14.56586724	2	TRUE
rs6961970	A	C	A	C	-0.0140142	0.0218006	0.244698	NA	FALSE	FALSE	FALSE	ieu-a-1185	7	113901132	0.0162	46351	0.1788	Autism Spectrum Disorder || id:ieu-a-1185	Autism Spectrum Disorder	Autism Spectrum Disorder || ||	TRUE	igd	14	461981	7	9.50E-09	113901132	0.00244137	ukb-b-6324	Processed meat intake || id:ukb-b-6324	TRUE	reported	igd	12.1803575	2	TRUE
rs7531118	C	T	C	T	-0.0140719	0.0322959	0.531133	NA	FALSE	FALSE	FALSE	ieu-a-1185	1	72837239	0.0138	46351	0.01935	Autism Spectrum Disorder || id:ieu-a-1185	Autism Spectrum Disorder	Autism Spectrum Disorder || ||	TRUE	igd	1	461981	1	2.80E-11	72837239	0.00211347	ukb-b-6324	Processed meat intake || id:ukb-b-6324	TRUE	reported	igd	22.0808166	2	TRUE
rs838133	G	A	G	A	0.0190137	-0.0150955	0.549369	NA	FALSE	FALSE	FALSE	ieu-a-1185	19	49259529	0.0146	46351	0.3024	Autism Spectrum Disorder || id:ieu-a-1185	Autism Spectrum Disorder	Autism Spectrum Disorder || ||	TRUE	igd	21	461981	19	1.60E-18	49259529	0.00216555	ukb-b-6324	Processed meat intake || id:ukb-b-6324	TRUE	reported	igd	38.17210027	2	TRUE
rs9809856	G	A	G	A	0.0132887	-0.0101978	0.475881	NA	FALSE	FALSE	FALSE	ieu-a-1185	3	18227421	0.014	46351	0.4666	Autism Spectrum Disorder || id:ieu-a-1185	Autism Spectrum Disorder	Autism Spectrum Disorder || ||	TRUE	igd	7	461981	3	2.50E-10	18227421	0.00209967	ukb-b-6324	Processed meat intake || id:ukb-b-6324	TRUE	reported	igd	19.98195961	2	TRUE
