# Supplementary material for: Associations between genetically determined dietary factors and risk of autism spectrum disorder: a Mendelian randomization study
Source: Front Nutr. 2024 Mar 1;11:1210855. doi: 10.3389/fnut.2024.1210855 (PMC10940521; doi:10.3389/fnut.2024.1210855)
Supplement: Supplementary file 1 [file Data_Sheet_1.ZIP › Basic information of SNPs/Saladraw_vegetable_intake.csv]

SNP	effect_allele.exposure	other_allele.exposure	effect_allele.outcome	other_allele.outcome	beta.exposure	beta.outcome	eaf.exposure	eaf.outcome	remove	palindromic	ambiguous	id.outcome	chr	pos	se.outcome	samplesize.outcome	pval.outcome	outcome	originalname.outcome	outcome.deprecated	mr_keep.outcome	data_source.outcome	X	pos.exposure	samplesize.exposure	chr.exposure	se.exposure	pval.exposure	id.exposure	exposure	mr_keep.exposure	pval_origin.exposure	data_source.exposure	F	action	mr_keep
rs1052352	T	C	T	C	0.00816444	0.00919757	0.52355	NA	FALSE	FALSE	FALSE	ieu-a-1185	16	31195279	0.014	46351	0.5129	Autism Spectrum Disorder || id:ieu-a-1185	Autism Spectrum Disorder	Autism Spectrum Disorder || ||	TRUE	igd	19	31195279	435435	16	0.00142564	1.00E-08	ukb-b-1996	Salad / raw vegetable intake || id:ukb-b-1996	TRUE	reported	igd	16.36262114	2	TRUE
rs10819082	A	G	A	G	-0.00916475	-0.0198966	0.66734	NA	FALSE	FALSE	FALSE	ieu-a-1185	9	128645617	0.0146	46351	0.1727	Autism Spectrum Disorder || id:ieu-a-1185	Autism Spectrum Disorder	Autism Spectrum Disorder || ||	TRUE	igd	15	128645617	435435	9	0.00151342	1.40E-09	ukb-b-1996	Salad / raw vegetable intake || id:ukb-b-1996	TRUE	reported	igd	16.28224509	2	TRUE
rs12203592	T	C	T	C	-0.0102862	0.0656005	0.219338	NA	FALSE	FALSE	FALSE	ieu-a-1185	6	396321	0.0232	46351	0.00461105	Autism Spectrum Disorder || id:ieu-a-1185	Autism Spectrum Disorder	Autism Spectrum Disorder || ||	TRUE	igd	8	396321	435435	6	0.00169411	1.30E-09	ukb-b-1996	Salad / raw vegetable intake || id:ukb-b-1996	TRUE	reported	igd	12.62537332	2	TRUE
rs12908495	A	C	A	C	-0.00935	-0.0175023	0.242533	NA	FALSE	FALSE	FALSE	ieu-a-1185	15	97011280	0.0162	46351	0.2788	Autism Spectrum Disorder || id:ieu-a-1185	Autism Spectrum Disorder	Autism Spectrum Disorder || ||	TRUE	igd	18	97011280	435435	15	0.00166573	2.00E-08	ukb-b-1996	Salad / raw vegetable intake || id:ukb-b-1996	TRUE	reported	igd	11.57678878	2	TRUE
rs1890012	G	T	G	T	-0.0104258	0.0113036	0.19473	NA	FALSE	FALSE	FALSE	ieu-a-1185	13	54933682	0.0177	46351	0.5209	Autism Spectrum Disorder || id:ieu-a-1185	Autism Spectrum Disorder	Autism Spectrum Disorder || ||	TRUE	igd	17	54933682	435435	13	0.00180794	8.10E-09	ukb-b-1996	Salad / raw vegetable intake || id:ukb-b-1996	TRUE	reported	igd	10.42950121	2	TRUE
rs4291983	A	C	A	C	-0.00839985	-0.0113036	0.517576	NA	FALSE	FALSE	FALSE	ieu-a-1185	18	38106410	0.0138	46351	0.4122	Autism Spectrum Disorder || id:ieu-a-1185	Autism Spectrum Disorder	Autism Spectrum Disorder || ||	TRUE	igd	21	38106410	435435	18	0.00142481	3.70E-09	ukb-b-1996	Salad / raw vegetable intake || id:ukb-b-1996	TRUE	reported	igd	17.35711336	2	TRUE
rs62461186	C	A	C	A	-0.0113438	-0.0350003	0.179827	NA	FALSE	FALSE	FALSE	ieu-a-1185	7	77730153	0.0182	46351	0.0546097	Autism Spectrum Disorder || id:ieu-a-1185	Autism Spectrum Disorder	Autism Spectrum Disorder || ||	TRUE	igd	12	77730153	435435	7	0.00185732	1.00E-09	ukb-b-1996	Salad / raw vegetable intake || id:ukb-b-1996	TRUE	reported	igd	11.00380776	2	TRUE
rs6482190	G	A	G	A	0.0112719	0.012599	0.719408	NA	FALSE	FALSE	FALSE	ieu-a-1185	10	22037809	0.0157	46351	0.4207	Autism Spectrum Disorder || id:ieu-a-1185	Autism Spectrum Disorder	Autism Spectrum Disorder || ||	TRUE	igd	16	22037809	435435	10	0.00159025	1.40E-12	ukb-b-1996	Salad / raw vegetable intake || id:ukb-b-1996	TRUE	reported	igd	20.28440277	2	TRUE
rs790561	G	A	G	A	0.012474	-0.00699547	0.704134	NA	FALSE	FALSE	FALSE	ieu-a-1185	8	64618026	0.0151	46351	0.644401	Autism Spectrum Disorder || id:ieu-a-1185	Autism Spectrum Disorder	Autism Spectrum Disorder || ||	TRUE	igd	13	64618026	435435	8	0.00156199	1.40E-15	ukb-b-1996	Salad / raw vegetable intake || id:ukb-b-1996	TRUE	reported	igd	26.57417933	2	TRUE
rs8130508	A	G	A	G	0.0087404	-0.0034961	0.289686	NA	FALSE	FALSE	FALSE	ieu-a-1185	21	19049865	0.0153	46351	0.8201	Autism Spectrum Disorder || id:ieu-a-1185	Autism Spectrum Disorder	Autism Spectrum Disorder || ||	TRUE	igd	22	19049865	435435	21	0.00157797	3.00E-08	ukb-b-1996	Salad / raw vegetable intake || id:ukb-b-1996	TRUE	reported	igd	12.62651817	2	TRUE
