# Supplementary material for: Associations between genetically determined dietary factors and risk of autism spectrum disorder: a Mendelian randomization study
Source: Front Nutr. 2024 Mar 1;11:1210855. doi: 10.3389/fnut.2024.1210855 (PMC10940521; doi:10.3389/fnut.2024.1210855)
Supplement: Supplementary file 1 [file Data_Sheet_1.ZIP › Basic information of SNPs/Tea_intake.csv]

SNP	effect_allele.exposure	other_allele.exposure	effect_allele.outcome	other_allele.outcome	beta.exposure	beta.outcome	eaf.exposure	eaf.outcome	remove	palindromic	ambiguous	id.outcome	chr	pos	se.outcome	samplesize.outcome	pval.outcome	outcome	originalname.outcome	outcome.deprecated	mr_keep.outcome	data_source.outcome	X	se.exposure	pval.exposure	samplesize.exposure	chr.exposure	pos.exposure	id.exposure	exposure	mr_keep.exposure	pval_origin.exposure	data_source.exposure	F	action	mr_keep
rs10741694	C	T	C	T	0.0150037	-0.00499749	0.627915	NA	FALSE	FALSE	FALSE	ieu-a-1185	11	16286183	0.0142	46351	0.7259	Autism Spectrum Disorder || id:ieu-a-1185	Autism Spectrum Disorder	Autism Spectrum Disorder || ||	TRUE	igd	24	0.00219355	7.90E-12	447485	11	16286183	ukb-b-6066	Tea intake || id:ukb-b-6066	TRUE	reported	igd	21.86220486	2	TRUE
rs10752269	A	G	A	G	-0.0128727	-0.00690378	0.506082	NA	FALSE	FALSE	FALSE	ieu-a-1185	10	12692902	0.0139	46351	0.6183	Autism Spectrum Disorder || id:ieu-a-1185	Autism Spectrum Disorder	Autism Spectrum Disorder || ||	TRUE	igd	21	0.00211975	1.30E-09	447485	10	12692902	ukb-b-6066	Tea intake || id:ukb-b-6066	TRUE	reported	igd	18.43706134	2	TRUE
rs10764990	A	G	A	G	-0.0121906	0.00789872	0.607155	NA	FALSE	FALSE	FALSE	ieu-a-1185	10	129152608	0.0151	46351	0.6017	Autism Spectrum Disorder || id:ieu-a-1185	Autism Spectrum Disorder	Autism Spectrum Disorder || ||	TRUE	igd	20	0.00216898	1.90E-08	447485	10	129152608	ukb-b-6066	Tea intake || id:ukb-b-6066	TRUE	reported	igd	15.06962876	2	TRUE
rs1156588	G	A	G	A	-0.015454	-0.00730327	0.210071	NA	FALSE	FALSE	FALSE	ieu-a-1185	2	58515375	0.017	46351	0.6693	Autism Spectrum Disorder || id:ieu-a-1185	Autism Spectrum Disorder	Autism Spectrum Disorder || ||	TRUE	igd	4	0.00260325	2.90E-09	447485	2	58515375	ukb-b-6066	Tea intake || id:ukb-b-6066	TRUE	reported	igd	11.69616883	2	TRUE
rs11587444	G	A	G	A	0.0140328	-0.000299955	0.393464	NA	FALSE	FALSE	FALSE	ieu-a-1185	1	150722844	0.0142	46351	0.9858	Autism Spectrum Disorder || id:ieu-a-1185	Autism Spectrum Disorder	Autism Spectrum Disorder || ||	TRUE	igd	1	0.00217078	1.00E-10	447485	1	150722844	ukb-b-6066	Tea intake || id:ukb-b-6066	TRUE	reported	igd	19.94646991	2	TRUE
rs12591786	T	C	T	C	-0.0184399	0.0177024	0.158804	NA	FALSE	FALSE	FALSE	ieu-a-1185	15	60902512	0.0199	46351	0.3737	Autism Spectrum Disorder || id:ieu-a-1185	Autism Spectrum Disorder	Autism Spectrum Disorder || ||	TRUE	igd	31	0.00294243	3.70E-10	447485	15	60902512	ukb-b-6066	Tea intake || id:ukb-b-6066	TRUE	reported	igd	10.49304941	2	TRUE
rs13282783	T	C	T	C	-0.0135837	0.0207042	0.285899	NA	FALSE	FALSE	FALSE	ieu-a-1185	8	22088975	0.0153	46351	0.1759	Autism Spectrum Disorder || id:ieu-a-1185	Autism Spectrum Disorder	Autism Spectrum Disorder || ||	TRUE	igd	18	0.00235432	7.90E-09	447485	8	22088975	ukb-b-6066	Tea intake || id:ukb-b-6066	TRUE	reported	igd	13.593106	2	TRUE
rs1481012	G	A	G	A	-0.0262435	0.00879859	0.112209	NA	FALSE	FALSE	FALSE	ieu-a-1185	4	89039082	0.0222	46351	0.6916	Autism Spectrum Disorder || id:ieu-a-1185	Autism Spectrum Disorder	Autism Spectrum Disorder || ||	TRUE	igd	7	0.00335608	5.30E-15	447485	4	89039082	ukb-b-6066	Tea intake || id:ukb-b-6066	TRUE	reported	igd	12.18308316	2	TRUE
rs17245213	A	G	A	G	-0.0146481	0.026603	0.208046	NA	FALSE	FALSE	FALSE	ieu-a-1185	11	1679769	0.0176	46351	0.1292	Autism Spectrum Disorder || id:ieu-a-1185	Autism Spectrum Disorder	Autism Spectrum Disorder || ||	TRUE	igd	23	0.00260905	2.00E-08	447485	11	1679769	ukb-b-6066	Tea intake || id:ukb-b-6066	TRUE	reported	igd	10.38712243	2	TRUE
rs17576658	A	G	A	G	-0.0134812	-0.0262002	0.247081	NA	FALSE	FALSE	FALSE	ieu-a-1185	13	100272019	0.0166	46351	0.115	Autism Spectrum Disorder || id:ieu-a-1185	Autism Spectrum Disorder	Autism Spectrum Disorder || ||	TRUE	igd	28	0.00245655	4.10E-08	447485	13	100272019	ukb-b-6066	Tea intake || id:ukb-b-6066	TRUE	reported	igd	11.20553055	2	TRUE
rs17685	A	G	A	G	0.0230655	0.0160997	0.277512	NA	FALSE	FALSE	FALSE	ieu-a-1185	7	75616105	0.0155	46351	0.2972	Autism Spectrum Disorder || id:ieu-a-1185	Autism Spectrum Disorder	Autism Spectrum Disorder || ||	TRUE	igd	14	0.00236195	1.60E-22	447485	7	75616105	ukb-b-6066	Tea intake || id:ukb-b-6066	TRUE	reported	igd	38.24387786	2	TRUE
rs2117137	G	A	G	A	0.0129948	0.00310482	0.405148	NA	FALSE	FALSE	FALSE	ieu-a-1185	3	89525505	0.0142	46351	0.8261	Autism Spectrum Disorder || id:ieu-a-1185	Autism Spectrum Disorder	Autism Spectrum Disorder || ||	TRUE	igd	6	0.0021557	1.70E-09	447485	3	89525505	ukb-b-6066	Tea intake || id:ukb-b-6066	TRUE	reported	igd	17.51581039	2	TRUE
rs2279844	A	G	A	G	-0.0119879	-0.00490199	0.379343	NA	FALSE	FALSE	FALSE	ieu-a-1185	17	40819809	0.0143	46351	0.7293	Autism Spectrum Disorder || id:ieu-a-1185	Autism Spectrum Disorder	Autism Spectrum Disorder || ||	TRUE	igd	35	0.00218318	4.00E-08	447485	17	40819809	ukb-b-6066	Tea intake || id:ukb-b-6066	TRUE	reported	igd	14.19818077	2	TRUE
rs2351187	A	G	A	G	0.0129023	0.00489799	0.318935	NA	FALSE	FALSE	FALSE	ieu-a-1185	10	86850616	0.0148	46351	0.7416	Autism Spectrum Disorder || id:ieu-a-1185	Autism Spectrum Disorder	Autism Spectrum Disorder || ||	TRUE	igd	22	0.0022823	1.60E-08	447485	10	86850616	ukb-b-6066	Tea intake || id:ukb-b-6066	TRUE	reported	igd	13.88420714	2	TRUE
rs2472297	T	C	T	C	0.0533453	-0.0449032	0.262049	NA	FALSE	FALSE	FALSE	ieu-a-1185	15	75027880	0.0157	46351	0.00415796	Autism Spectrum Disorder || id:ieu-a-1185	Autism Spectrum Disorder	Autism Spectrum Disorder || ||	TRUE	igd	32	0.00240098	2.30E-109	447485	15	75027880	ukb-b-6066	Tea intake || id:ukb-b-6066	TRUE	reported	igd	191.0023274	2	TRUE
rs2478875	G	A	G	A	0.0218943	0.00290421	0.208758	NA	FALSE	FALSE	FALSE	ieu-a-1185	6	51283110	0.0166	46351	0.8622	Autism Spectrum Disorder || id:ieu-a-1185	Autism Spectrum Disorder	Autism Spectrum Disorder || ||	TRUE	igd	11	0.00261129	5.10E-17	447485	6	51283110	ukb-b-6066	Tea intake || id:ukb-b-6066	TRUE	reported	igd	23.22495985	2	TRUE
rs34619	A	G	A	G	0.0117117	0.0176041	0.430905	NA	FALSE	FALSE	FALSE	ieu-a-1185	5	60465365	0.0139	46351	0.207	Autism Spectrum Disorder || id:ieu-a-1185	Autism Spectrum Disorder	Autism Spectrum Disorder || ||	TRUE	igd	8	0.0021375	4.30E-08	447485	5	60465365	ukb-b-6066	Tea intake || id:ukb-b-6066	TRUE	reported	igd	14.72435501	2	TRUE
rs4410790	C	T	C	T	0.0405506	0.0130042	0.631224	NA	FALSE	FALSE	FALSE	ieu-a-1185	7	17284577	0.0145	46351	0.3708	Autism Spectrum Disorder || id:ieu-a-1185	Autism Spectrum Disorder	Autism Spectrum Disorder || ||	TRUE	igd	13	0.00219507	3.40E-76	447485	7	17284577	ukb-b-6066	Tea intake || id:ukb-b-6066	TRUE	reported	igd	158.9374545	2	TRUE
rs4808193	C	T	C	T	0.0151149	0.0320997	0.335324	NA	FALSE	FALSE	FALSE	ieu-a-1185	19	19410622	0.0145	46351	0.0268201	Autism Spectrum Disorder || id:ieu-a-1185	Autism Spectrum Disorder	Autism Spectrum Disorder || ||	TRUE	igd	36	0.0022472	1.70E-11	447485	19	19410622	ukb-b-6066	Tea intake || id:ukb-b-6066	TRUE	reported	igd	20.16737468	2	TRUE
rs4817505	C	T	C	T	0.015068	-0.0230034	0.38998	NA	FALSE	FALSE	FALSE	ieu-a-1185	21	34343828	0.0153	46351	0.1327	Autism Spectrum Disorder || id:ieu-a-1185	Autism Spectrum Disorder	Autism Spectrum Disorder || ||	TRUE	igd	39	0.0021746	4.20E-12	447485	21	34343828	ukb-b-6066	Tea intake || id:ukb-b-6066	TRUE	reported	igd	22.844891	2	TRUE
rs56188862	C	T	C	T	-0.0157568	-0.00639948	0.387454	NA	FALSE	FALSE	FALSE	ieu-a-1185	1	174189269	0.0143	46351	0.6524	Autism Spectrum Disorder || id:ieu-a-1185	Autism Spectrum Disorder	Autism Spectrum Disorder || ||	TRUE	igd	3	0.0021747	4.30E-13	447485	1	174189269	ukb-b-6066	Tea intake || id:ukb-b-6066	TRUE	reported	igd	24.92002265	2	TRUE
rs57631352	G	A	G	A	-0.0131035	-0.00370313	0.296859	NA	FALSE	FALSE	FALSE	ieu-a-1185	19	4338173	0.0154	46351	0.81	Autism Spectrum Disorder || id:ieu-a-1185	Autism Spectrum Disorder	Autism Spectrum Disorder || ||	TRUE	igd	37	0.00232117	1.70E-08	447485	19	4338173	ukb-b-6066	Tea intake || id:ukb-b-6066	TRUE	reported	igd	13.30437071	2	TRUE
rs6829	T	C	T	C	-0.0119163	0.0199007	0.596155	NA	FALSE	FALSE	FALSE	ieu-a-1185	13	111531264	0.0145	46351	0.1699	Autism Spectrum Disorder || id:ieu-a-1185	Autism Spectrum Disorder	Autism Spectrum Disorder || ||	TRUE	igd	29	0.00216546	3.70E-08	447485	13	111531264	ukb-b-6066	Tea intake || id:ukb-b-6066	TRUE	reported	igd	14.58138012	2	TRUE
rs72797284	G	A	G	A	-0.0171147	0.0062998	0.270797	NA	FALSE	FALSE	FALSE	ieu-a-1185	5	152031650	0.0154	46351	0.6834	Autism Spectrum Disorder || id:ieu-a-1185	Autism Spectrum Disorder	Autism Spectrum Disorder || ||	TRUE	igd	9	0.00238353	7.00E-13	447485	5	152031650	ukb-b-6066	Tea intake || id:ukb-b-6066	TRUE	reported	igd	20.36279781	2	TRUE
rs7757102	G	A	G	A	-0.0118039	-0.0010994	0.555426	NA	FALSE	FALSE	FALSE	ieu-a-1185	6	137222671	0.0139	46351	0.9379	Autism Spectrum Disorder || id:ieu-a-1185	Autism Spectrum Disorder	Autism Spectrum Disorder || ||	TRUE	igd	10	0.00213302	3.10E-08	447485	6	137222671	ukb-b-6066	Tea intake || id:ukb-b-6066	TRUE	reported	igd	15.12426182	2	TRUE
rs9624470	A	G	A	G	0.0252071	-0.0182047	0.580054	NA	FALSE	FALSE	FALSE	ieu-a-1185	22	24820268	0.0139	46351	0.192	Autism Spectrum Disorder || id:ieu-a-1185	Autism Spectrum Disorder	Autism Spectrum Disorder || ||	TRUE	igd	41	0.00215485	1.30E-31	447485	22	24820268	ukb-b-6066	Tea intake || id:ukb-b-6066	TRUE	reported	igd	66.67550527	2	TRUE
rs9648476	A	G	A	G	0.0125013	-0.0306035	0.622954	NA	FALSE	FALSE	FALSE	ieu-a-1185	7	39293033	0.0144	46351	0.0333196	Autism Spectrum Disorder || id:ieu-a-1185	Autism Spectrum Disorder	Autism Spectrum Disorder || ||	TRUE	igd	16	0.00218542	1.10E-08	447485	7	39293033	ukb-b-6066	Tea intake || id:ukb-b-6066	TRUE	reported	igd	15.37212184	2	TRUE
rs977474	T	C	T	C	0.0217813	-0.0151035	0.833746	NA	FALSE	FALSE	FALSE	ieu-a-1185	12	11284772	0.0196	46351	0.4404	Autism Spectrum Disorder || id:ieu-a-1185	Autism Spectrum Disorder	Autism Spectrum Disorder || ||	TRUE	igd	26	0.00285559	2.40E-14	447485	12	11284772	ukb-b-6066	Tea intake || id:ukb-b-6066	TRUE	reported	igd	16.12966931	2	TRUE
rs9937354	A	G	A	G	-0.0140923	-0.00450011	0.424074	NA	FALSE	FALSE	FALSE	ieu-a-1185	16	53799847	0.0139	46351	0.7493	Autism Spectrum Disorder || id:ieu-a-1185	Autism Spectrum Disorder	Autism Spectrum Disorder || ||	TRUE	igd	33	0.0021433	4.90E-11	447485	16	53799847	ukb-b-6066	Tea intake || id:ukb-b-6066	TRUE	reported	igd	21.11809375	2	TRUE
