# Supplementary material for: Associations between genetically determined dietary factors and risk of autism spectrum disorder: a Mendelian randomization study
Source: Front Nutr. 2024 Mar 1;11:1210855. doi: 10.3389/fnut.2024.1210855 (PMC10940521; doi:10.3389/fnut.2024.1210855)
Supplement: Supplementary file 1 [file Data_Sheet_1.ZIP › Basic information of SNPs/Water_intake.csv]

SNP	effect_allele.exposure	other_allele.exposure	effect_allele.outcome	other_allele.outcome	beta.exposure	beta.outcome	eaf.exposure	eaf.outcome	remove	palindromic	ambiguous	id.outcome	chr	pos	se.outcome	samplesize.outcome	pval.outcome	outcome	originalname.outcome	outcome.deprecated	mr_keep.outcome	data_source.outcome	X	pval.exposure	samplesize.exposure	pos.exposure	chr.exposure	se.exposure	id.exposure	exposure	mr_keep.exposure	pval_origin.exposure	data_source.exposure	F	action	mr_keep
rs10954732	A	G	A	G	0.0106197	-0.00359646	0.671297	NA	FALSE	FALSE	FALSE	ieu-a-1185	7	75611149	0.0147	46351	0.8055	Autism Spectrum Disorder || id:ieu-a-1185	Autism Spectrum Disorder	Autism Spectrum Disorder || ||	TRUE	igd	18	3.60E-08	427588	75611149	7	0.00192806	ukb-b-14898	Water intake || id:ukb-b-14898	TRUE	reported	igd	13.38885211	2	TRUE
rs11012726	C	T	C	T	-0.0122411	-0.0305001	0.307334	NA	FALSE	FALSE	FALSE	ieu-a-1185	10	21797272	0.0151	46351	0.0429705	Autism Spectrum Disorder || id:ieu-a-1185	Autism Spectrum Disorder	Autism Spectrum Disorder || ||	TRUE	igd	24	6.20E-10	427588	21797272	10	0.00197942	ukb-b-14898	Water intake || id:ukb-b-14898	TRUE	reported	igd	16.28335777	2	TRUE
rs11125629	G	A	G	A	0.0108674	-0.00400198	0.546761	NA	FALSE	FALSE	FALSE	ieu-a-1185	2	24732568	0.0139	46351	0.7734	Autism Spectrum Disorder || id:ieu-a-1185	Autism Spectrum Disorder	Autism Spectrum Disorder || ||	TRUE	igd	7	2.50E-09	427588	24732568	2	0.00182295	ukb-b-14898	Water intake || id:ukb-b-14898	TRUE	reported	igd	17.61458631	2	TRUE
rs11140831	G	A	G	A	-0.0123822	0.0162005	0.514151	NA	FALSE	FALSE	FALSE	ieu-a-1185	9	87647454	0.0146	46351	0.267	Autism Spectrum Disorder || id:ieu-a-1185	Autism Spectrum Disorder	Autism Spectrum Disorder || ||	TRUE	igd	22	1.50E-11	427588	87647454	9	0.00183612	ukb-b-14898	Water intake || id:ukb-b-14898	TRUE	reported	igd	22.72147633	2	TRUE
rs1421085	C	T	C	T	0.01201	-0.00430074	0.403711	NA	FALSE	FALSE	FALSE	ieu-a-1185	16	53800954	0.014	46351	0.759	Autism Spectrum Disorder || id:ieu-a-1185	Autism Spectrum Disorder	Autism Spectrum Disorder || ||	TRUE	igd	35	7.70E-11	427588	53800954	16	0.00184584	ukb-b-14898	Water intake || id:ukb-b-14898	TRUE	reported	igd	20.38327465	2	TRUE
rs1963510	G	A	G	A	0.0133068	0.014596	0.458107	NA	FALSE	FALSE	FALSE	ieu-a-1185	14	98647033	0.014	46351	0.2982	Autism Spectrum Disorder || id:ieu-a-1185	Autism Spectrum Disorder	Autism Spectrum Disorder || ||	TRUE	igd	30	2.60E-13	427588	98647033	14	0.0018195	ukb-b-14898	Water intake || id:ukb-b-14898	TRUE	reported	igd	26.55697136	2	TRUE
rs2229357	A	G	A	G	-0.0122056	0.0164047	0.240393	NA	FALSE	FALSE	FALSE	ieu-a-1185	12	57843711	0.0156	46351	0.2948	Autism Spectrum Disorder || id:ieu-a-1185	Autism Spectrum Disorder	Autism Spectrum Disorder || ||	TRUE	igd	27	7.90E-09	427588	57843711	12	0.00211503	ukb-b-14898	Water intake || id:ukb-b-14898	TRUE	reported	igd	12.16287647	2	TRUE
rs2274156	T	C	T	C	-0.011485	0.0139029	0.258771	NA	FALSE	FALSE	FALSE	ieu-a-1185	6	33857564	0.017	46351	0.4122	Autism Spectrum Disorder || id:ieu-a-1185	Autism Spectrum Disorder	Autism Spectrum Disorder || ||	TRUE	igd	14	2.90E-08	427588	33857564	6	0.00207059	ukb-b-14898	Water intake || id:ukb-b-14898	TRUE	reported	igd	11.80270991	2	TRUE
rs2289292	T	C	T	C	-0.012769	-0.0031951	0.334337	NA	FALSE	FALSE	FALSE	ieu-a-1185	16	30097630	0.0148	46351	0.8301	Autism Spectrum Disorder || id:ieu-a-1185	Autism Spectrum Disorder	Autism Spectrum Disorder || ||	TRUE	igd	34	3.40E-11	427588	30097630	16	0.001927	ukb-b-14898	Water intake || id:ukb-b-14898	TRUE	reported	igd	19.54506051	2	TRUE
rs2472297	T	C	T	C	-0.0334187	-0.0449032	0.26061	NA	FALSE	FALSE	FALSE	ieu-a-1185	15	75027880	0.0157	46351	0.00415796	Autism Spectrum Disorder || id:ieu-a-1185	Autism Spectrum Disorder	Autism Spectrum Disorder || ||	TRUE	igd	32	2.40E-59	427588	75027880	15	0.00205714	ukb-b-14898	Water intake || id:ukb-b-14898	TRUE	reported	igd	101.7295989	2	TRUE
rs2656285	C	T	C	T	0.0122418	-0.0198026	0.709918	NA	FALSE	FALSE	FALSE	ieu-a-1185	8	4117538	0.0156	46351	0.2066	Autism Spectrum Disorder || id:ieu-a-1185	Autism Spectrum Disorder	Autism Spectrum Disorder || ||	TRUE	igd	19	1.10E-09	427588	4117538	8	0.00200721	ukb-b-14898	Water intake || id:ukb-b-14898	TRUE	reported	igd	15.32065842	2	TRUE
rs34940743	G	A	G	A	-0.0103922	0.0160989	0.346783	NA	FALSE	FALSE	FALSE	ieu-a-1185	14	80102233	0.0162	46351	0.3201	Autism Spectrum Disorder || id:ieu-a-1185	Autism Spectrum Disorder	Autism Spectrum Disorder || ||	TRUE	igd	28	4.40E-08	427588	80102233	14	0.00189846	ukb-b-14898	Water intake || id:ukb-b-14898	TRUE	reported	igd	13.57591535	2	TRUE
rs34967813	G	A	G	A	-0.0120553	-0.00159872	0.311025	NA	FALSE	FALSE	FALSE	ieu-a-1185	1	237841390	0.0151	46351	0.9143	Autism Spectrum Disorder || id:ieu-a-1185	Autism Spectrum Disorder	Autism Spectrum Disorder || ||	TRUE	igd	1	7.10E-10	427588	237841390	1	0.00195555	ukb-b-14898	Water intake || id:ukb-b-14898	TRUE	reported	igd	16.28776389	2	TRUE
rs3746410	G	A	G	A	0.0168391	0.0160989	0.20396	NA	FALSE	FALSE	FALSE	ieu-a-1185	20	34190870	0.017	46351	0.3453	Autism Spectrum Disorder || id:ieu-a-1185	Autism Spectrum Disorder	Autism Spectrum Disorder || ||	TRUE	igd	41	7.30E-14	427588	34190870	20	0.00225025	ukb-b-14898	Water intake || id:ukb-b-14898	TRUE	reported	igd	18.18454921	2	TRUE
rs3763874	A	G	A	G	0.0163297	-0.00150113	0.41763	NA	FALSE	FALSE	FALSE	ieu-a-1185	11	9546587	0.014	46351	0.9165	Autism Spectrum Disorder || id:ieu-a-1185	Autism Spectrum Disorder	Autism Spectrum Disorder || ||	TRUE	igd	25	6.90E-19	427588	9546587	11	0.00183963	ukb-b-14898	Water intake || id:ukb-b-14898	TRUE	reported	igd	38.33125371	2	TRUE
rs4239466	C	A	C	A	0.0106426	0.00920221	0.391897	NA	FALSE	FALSE	FALSE	ieu-a-1185	18	52612778	0.0142	46351	0.5175	Autism Spectrum Disorder || id:ieu-a-1185	Autism Spectrum Disorder	Autism Spectrum Disorder || ||	TRUE	igd	37	2.00E-08	427588	52612778	18	0.00189646	ukb-b-14898	Water intake || id:ukb-b-14898	TRUE	reported	igd	15.01068116	2	TRUE
rs429358	C	T	C	T	0.0166809	-0.023697	0.154368	NA	FALSE	FALSE	FALSE	ieu-a-1185	19	45411941	0.0188	46351	0.209	Autism Spectrum Disorder || id:ieu-a-1185	Autism Spectrum Disorder	Autism Spectrum Disorder || ||	TRUE	igd	39	3.00E-11	427588	45411941	19	0.00250899	ukb-b-14898	Water intake || id:ukb-b-14898	TRUE	reported	igd	11.54036298	2	TRUE
rs4410790	C	T	C	T	-0.0308714	0.0130042	0.629877	NA	FALSE	FALSE	FALSE	ieu-a-1185	7	17284577	0.0145	46351	0.3708	Autism Spectrum Disorder || id:ieu-a-1185	Autism Spectrum Disorder	Autism Spectrum Disorder || ||	TRUE	igd	17	8.60E-61	427588	17284577	7	0.00187689	ukb-b-14898	Water intake || id:ukb-b-14898	TRUE	reported	igd	126.1807019	2	TRUE
rs4603502	C	T	C	T	-0.0130724	-0.0302964	0.292378	NA	FALSE	FALSE	FALSE	ieu-a-1185	15	47874654	0.0153	46351	0.0480098	Autism Spectrum Disorder || id:ieu-a-1185	Autism Spectrum Disorder	Autism Spectrum Disorder || ||	TRUE	igd	31	5.40E-11	427588	47874654	15	0.00199292	ukb-b-14898	Water intake || id:ukb-b-14898	TRUE	reported	igd	17.80422158	2	TRUE
rs67174962	A	G	A	G	-0.0122645	-0.015002	0.232324	NA	FALSE	FALSE	FALSE	ieu-a-1185	5	164760067	0.0159	46351	0.3448	Autism Spectrum Disorder || id:ieu-a-1185	Autism Spectrum Disorder	Autism Spectrum Disorder || ||	TRUE	igd	12	1.30E-08	427588	164760067	5	0.00215662	ukb-b-14898	Water intake || id:ukb-b-14898	TRUE	reported	igd	11.53623673	2	TRUE
rs6957745	C	T	C	T	-0.015292	-0.0184979	0.202686	NA	FALSE	FALSE	FALSE	ieu-a-1185	7	73056750	0.0175	46351	0.2911	Autism Spectrum Disorder || id:ieu-a-1185	Autism Spectrum Disorder	Autism Spectrum Disorder || ||	TRUE	igd	15	1.40E-11	427588	73056750	7	0.00226217	ukb-b-14898	Water intake || id:ukb-b-14898	TRUE	reported	igd	14.7697862	2	TRUE
rs7124005	T	C	T	C	0.0103665	0.0341019	0.415348	NA	FALSE	FALSE	FALSE	ieu-a-1185	11	131658253	0.0143	46351	0.0168601	Autism Spectrum Disorder || id:ieu-a-1185	Autism Spectrum Disorder	Autism Spectrum Disorder || ||	TRUE	igd	26	2.50E-08	427588	131658253	11	0.00186038	ukb-b-14898	Water intake || id:ukb-b-14898	TRUE	reported	igd	15.08043345	2	TRUE
rs7626335	C	A	C	A	0.0107689	-0.0212036	0.668446	NA	FALSE	FALSE	FALSE	ieu-a-1185	3	71575177	0.0147	46351	0.1482	Autism Spectrum Disorder || id:ieu-a-1185	Autism Spectrum Disorder	Autism Spectrum Disorder || ||	TRUE	igd	9	2.50E-08	427588	71575177	3	0.00193268	ukb-b-14898	Water intake || id:ukb-b-14898	TRUE	reported	igd	13.76211954	2	TRUE
rs782221	T	C	T	C	-0.0127104	-0.00940408	0.200429	NA	FALSE	FALSE	FALSE	ieu-a-1185	1	72924057	0.018	46351	0.6016	Autism Spectrum Disorder || id:ieu-a-1185	Autism Spectrum Disorder	Autism Spectrum Disorder || ||	TRUE	igd	3	1.90E-08	427588	72924057	1	0.00226176	ukb-b-14898	Water intake || id:ukb-b-14898	TRUE	reported	igd	10.12234737	2	TRUE
rs8054636	C	T	C	T	-0.0103313	-0.0109004	0.537476	NA	FALSE	FALSE	FALSE	ieu-a-1185	16	19246136	0.0144	46351	0.4466	Autism Spectrum Disorder || id:ieu-a-1185	Autism Spectrum Disorder	Autism Spectrum Disorder || ||	TRUE	igd	33	2.40E-08	427588	19246136	16	0.00185114	ukb-b-14898	Water intake || id:ukb-b-14898	TRUE	reported	igd	15.48704136	2	TRUE
rs9414686	T	C	T	C	0.0147596	-0.0275973	0.178007	NA	FALSE	FALSE	FALSE	ieu-a-1185	9	141019422	0.0204	46351	0.176	Autism Spectrum Disorder || id:ieu-a-1185	Autism Spectrum Disorder	Autism Spectrum Disorder || ||	TRUE	igd	20	8.60E-10	427588	141019422	9	0.00240632	ukb-b-14898	Water intake || id:ukb-b-14898	TRUE	reported	igd	11.00998586	2	TRUE
rs9957088	T	C	T	C	-0.0118296	0.0143959	0.253192	NA	FALSE	FALSE	FALSE	ieu-a-1185	18	28509237	0.0161	46351	0.371	Autism Spectrum Disorder || id:ieu-a-1185	Autism Spectrum Disorder	Autism Spectrum Disorder || ||	TRUE	igd	38	1.40E-08	427588	28509237	18	0.00208716	ukb-b-14898	Water intake || id:ukb-b-14898	TRUE	reported	igd	12.14864602	2	TRUE
